# Supplementary material for: Microbial metabolites in chronic heart failure and its common comorbidities
Source: EMBO Mol Med. 2023 May 8;15(6):e16928. doi: 10.15252/emmm.202216928 (PMC10245034; doi:10.15252/emmm.202216928)
Supplement: Supplementary file 2 — Table EV1 [file EMMM-15-e16928-s004.xlsx]

## Sheet: Sheet1
Table EV1. Annotation for all 199 detected metabolites.
metabolites	HMDB_ID	super_pathway (Metabolon)	super_pathway (Metabo-Profile)	PubChem	KEGG	microbiotaly associated	host-specific
alpha-Ketoisovaleric acid	HMDB0000019	Amino Acid	Organic acids	49	C00141	Y
p-Hydroxyphenylacetic acid	HMDB0000020	Amino Acid	Benzenoids	127	C00642	Y
Creatine	HMDB0000064	Amino Acid	Amino acids	586	C00300	Y
Dimethylglycine	HMDB0000092	Amino Acid	Amino acids	673	C01026	Y
gamma-Aminobutyric acid	HMDB0000112	Amino Acid	Amino acids	223130	C00334	Y
Homovanillic acid	HMDB0000118	Amino Acid	Benzenoids	1738	C05582	Y
Glycine	HMDB0000123	Amino Acid	Amino acids	750	C00037	Y
Glutamic acid	HMDB0000148	Amino Acid	Amino acids	33032	C00025	Y
Tyrosine	HMDB0000158	Amino Acid	Amino acids	6057	C00082	Y
Phenylalanine	HMDB0000159	Amino Acid	Amino acids	6140	C00079	Y
Alanine	HMDB0000161	Amino Acid	Amino acids	5950	C00041	Y
Proline	HMDB0000162	Amino Acid	Amino acids	145742	C00148	Y
Threonine	HMDB0000167	Amino Acid	Amino acids	6288	C00188	Y
Asparagine	HMDB0000168	Amino Acid	Amino acids	6267	C00152	Y
Isoleucine	HMDB0000172	Amino Acid	Amino acids	6306	C00407	Y
Histidine	HMDB0000177	Amino Acid	Amino acids	6274	C00135	Y
Lysine	HMDB0000182	Amino Acid	Amino acids	5962	C00047	Y
Serine	HMDB0000187	Amino Acid	Amino acids	5951	C00065	Y
Aspartic acid	HMDB0000191	Amino Acid	Amino acids	5960	C00049	Y
Cystine	HMDB0000192	Amino Acid	Amino acids	67678	C00491	Y
Indoleacetic acid	HMDB0000197	Amino Acid	Indoles	802	C00954	Y
Phenylpyruvic acid	HMDB0000205	Amino Acid	Benzenoids	997	C00166	Y
Phenylacetic acid	HMDB0000209	Amino Acid	Benzenoids	999	C07086	Y
Ornithine	HMDB0000214	Amino Acid	Amino acids	6262	C00077	Y
Pyroglutamic acid	HMDB0000267	Amino Acid	Amino acids	7405	C01879	Y
Sarcosine	HMDB0000271	Amino Acid	Amino acids	1088	C00213	Y
2-Hydroxy-3-methylbutyric acid	HMDB0000407	Amino Acid	Fatty acids	99823		Y
Citramalic acid	HMDB0000426	Amino Acid	Fatty acids	441696	C00815	Y
2-Aminobutyric acid	HMDB0000650	Amino Acid	Amino acids	439691	C02261	Y
3-Methyl-2-oxopentanoic acid	HMDB0000491	Amino Acid	Organic acids	47	C00671	Y
Aminoadipic acid	HMDB0000510	Amino Acid	Amino acids	469	C00956	Y
Arginine	HMDB0000517	Amino Acid	Amino acids	6322	C00062	Y
Glutamine	HMDB0000641	Amino Acid	Amino acids	5961	C00064	Y
Homocitrulline	HMDB0000679	Amino Acid	Amino acids	65072	C02427	Y
Kynurenine	HMDB0000684	Amino Acid	Amino acids	161166	C00328	Y
Leucine	HMDB0000687	Amino Acid	Amino acids	6106	C00123	Y
Ketoleucine	HMDB0000695	Amino Acid	Organic acids	70	C00233	Y
Methionine	HMDB0000696	Amino Acid	Amino acids	6137	C00073	Y
4-Hydroxyphenylpyruvic acid	HMDB0000707	Amino Acid	Benzenoids	979	C01179	Y
Pipecolic acid	HMDB0000716	Amino Acid	Amino acids	439227	C00408	Y
Isovaleric acid	HMDB0000718	Amino Acid	SCFAs	10430	C08262	Y
Homoserine	HMDB0000719	Amino Acid	Amino acids	12647	C00263	Y
2-Hydroxyisobutyric acid	HMDB0000729	Amino Acid	Organic acids	11671		Y
Methylglutaric acid	HMDB0000752	Amino Acid	Fatty acids	12284		Y
3-Hydroxyisovaleric acid	HMDB0000754	Amino Acid	SCFAs	69362	C20827	Y
Hydroxyphenyllactic acid	HMDB0000755	Amino Acid	Phenylpropanoic acids	9378	C03672	Y
Phenyllactic acid	HMDB0000779	Amino Acid	Benzenoids	3848	C01479	Y
N-Acetyaspartic acid	HMDB0000812	Amino Acid	Amino acids		C01042	Y
Valine	HMDB0000883	Amino Acid	Amino acids	6287	C00183	Y
Citrulline	HMDB0000904	Amino Acid	Amino acids	9750	C00327	Y
Tryptophan	HMDB0000929	Amino Acid	Amino acids	6305	C00078	Y
Methylsuccinic acid	HMDB0001844	Amino Acid	Fatty acids	10349	C08645	Y
2-Hydroxy-2-methylbutyric acid	HMDB0001987	Amino Acid	Amino acids	95433		Y
Methylcysteine	HMDB0002108	Amino Acid	Amino acids	384585100	C22040	Y
Picolinic acid	HMDB0002243	Amino Acid	Pyridines	1018	C10164	Y
Imidazole propionate	HMDB0002271	Amino Acid	Amino acids	70630	C20522	Y
Indole-3-propionic acid	HMDB0002302	Amino Acid	Indoles	3744		Y
2-Hydroxycinnamic acid	HMDB0002641	Amino Acid	Phenylpropanoic acids	637540	C01772	Y
N-Acetylglutamine	HMDB0006029	Amino Acid	Amino acids		C02716	Y
Xylose	HMDB0000098	Carbohydrate	Carbohydrates	135191	C00270	Y
Glycolic acid	HMDB0000115	Carbohydrate	Organic acids	757	C03547	Y
Glucose	HMDB0000122	Carbohydrate	Carbohydrates	5793	C00221	Y
Glyceric acid	HMDB0000139	Carbohydrate	Carbohydrates	439194	C00258	Y
Lactic acid	HMDB0000190	Carbohydrate	Organic acids	61503	C00186	Y
N-Acetyl-D-glucosamine	HMDB0000215	Carbohydrate	Carbohydrates	439174	C00140	Y
N-Acetylneuraminic acid	HMDB0000230	Carbohydrate	Carbohydrates		C00270	Y
Pyruvic acid	HMDB0000243	Carbohydrate	Organic acids	1060	C00022	Y
Ribulose	HMDB0000621	Carbohydrate	Carbohydrates	151261	C00309	Y
Fructose	HMDB0000660	Carbohydrate	Carbohydrates	439709	C02336	Y
Rhamnose	HMDB0000849	Carbohydrate	Carbohydrates	25310	C00507	Y
Xylulose	HMDB0001644	Carbohydrate	Carbohydrates	5289590	C00310	Y
Threonic acid	HMDB0000943	Cofactors and Vitamins	Organic acids	151152	C01620	Y
Oxalic acid	HMDB0002329	Cofactors and Vitamins	Organic acids	971	C00209	Y
N-Methylnicotinamide	HMDB0003152	Cofactors and Vitamins	Pyridines	64950		Y
Aconitic acid	HMDB0000072	Energy	Organic acids	643757	C00417	Y
Citric acid	HMDB0000094	Energy	Organic acids	311	C00158	Y
Fumaric acid	HMDB0000134	Energy	Organic acids	444972	C00122	Y
Malic acid	HMDB0000156	Energy	Organic acids	222656	C00149	Y
Isocitric acid	HMDB0000193	Energy	Organic acids	1198	C00311	Y
Oxoglutaric acid	HMDB0000208	Energy	Organic acids	51	C00026	Y
Succinic acid	HMDB0000254	Energy	Organic acids	1110	C00042	Y
2-Hydroxybutyric acid	HMDB0000008	Lipid	Organic acids	11266	C05984	Y
TCA	HMDB0000036	Lipid	Bile acids	6675	C05122	Y
Butyric acid	HMDB0000039	Lipid	SCFAs	264	C00246	Y
Acetic acid	HMDB0000042	Lipid	SCFAs	176	C00033	Y
Acetoacetic acid	HMDB0000060	Lipid	Organic acids	96	C00164	Y
Carnitine	HMDB0000062	Lipid	Carnitines	2724480	C00318	Y
GCA	HMDB0000138	Lipid	Bile acids	23617285	C01921	Y
Acetylcarnitine	HMDB0000201	Lipid	Carnitines	7045767	C02571	Y
Methylmalonic acid	HMDB0000202	Lipid	Organic acids	487	C02170	Y
Oleic acid (C18:1)	HMDB0000207	Lipid	Fatty acids	445639	C00712	Y
Oxoadipic acid	HMDB0000225	Lipid	Organic acids	71	C00322	Y
Propionic acid	HMDB0000237	Lipid	SCFAs	1032	C00163	Y
3-Hydroxybutyric acid	HMDB0000011	Lipid	Organic acids		C01089	Y
2-Methylbutyroylcarnitine	HMDB0000378	Lipid	Carnitines			Y
Adipic acid	HMDB0000448	Lipid	Fatty acids	196	C06104	Y
Octanoic acid (C8:0)	HMDB0000482	Lipid	Fatty acids	379	C06423	Y
Decanoic acid (C10:0)	HMDB0000511	Lipid	Fatty acids	2969	C01571	Y
CDCA	HMDB0000518	Lipid	Bile acids	10133	C02528	Y
Caproic acid	HMDB0000535	Lipid	SCFAs	8892	C01585	Y
3-Methyladipic acid	HMDB0000555	Lipid	Fatty acids	6999745		Y
2-Hydroxyglutaric acid	HMDB0000606	Lipid	Organic acids	439391	C01087	Y
CA	HMDB0000619	Lipid	Bile acids	221493	C00695	Y
GCDCA	HMDB0000637	Lipid	Bile acids	22833540	C05466	Y
Dodecanoic acid (C12:0)	HMDB0000638	Lipid	Fatty acids	3893	C02679	Y
Glutaric acid	HMDB0000661	Lipid	Organic acids	743	C00489	Y
Heptanoic acid (C7:0)	HMDB0000666	Lipid	Fatty acids	8094	C17714	Y
Linoleic acid (C18:2)	HMDB0000673	Lipid	Fatty acids	5280450	C01595	Y
bUDCA	HMDB0000686	Lipid	Bile acids	127601	C17662	Y
Malonic acid	HMDB0000691	Lipid	Organic acids	867	C04025	Y
GUDCA	HMDB0000708	Lipid	Bile acids	12310288		Y
Azelaic acid (C9:0)	HMDB0000784	Lipid	Fatty acids	2266	C08261	Y
Myristic acid (C14:0)	HMDB0000806	Lipid	Fatty acids	11005	C06424	Y
Propionylcarnitine	HMDB0000824	Lipid	Carnitines	107738	C03017	Y
Pentadecanoic acid (C15:0)	HMDB0000826	Lipid	Fatty acids	13849	C16537	Y
Nonanoic acid (C9:0)	HMDB0000847	Lipid	Fatty acids	8158	C01601	Y
Pimelic acid (C7:0)	HMDB0000857	Lipid	Fatty acids	385	C02656	Y
Suberic acid (C8:0)	HMDB0000893	Lipid	Fatty acids	10457	C08278	Y
TDCA	HMDB0000896	Lipid	Bile acids	2733768	C05463	Y
UDCA	HMDB0000946	Lipid	Bile acids	31401	C07880	Y
TCDCA	HMDB0000951	Lipid	Bile acids	387316	C05465	Y
Arachidonic acid (C20:4)	HMDB0001043	Lipid	Fatty acids	444899	C00219	Y
alpha-Linolenic acid (C18:3)	HMDB0001388	Lipid	Fatty acids	5280934	C06427	Y
Isobutyric acid	HMDB0001873	Lipid	SCFAs	6590	C02632	Y
Docosapentaenoic acid (C22:5 N6)	HMDB0001976	Lipid	Fatty acids	6441454	C16513	Y
Eicosapentaenoic acid (C20:5)	HMDB0001999	Lipid	Fatty acids	446284	C06428	Y
Myristoleic acid (C14:1)	HMDB0002000	Lipid	Fatty acids	5281119	C08322	Y
Petroselinic acid (C18:1)	HMDB0002080	Lipid	Fatty acids	5461010	C08363	Y
Ethylmethylacetic acid	HMDB0002176	Lipid	SCFAs	8314	C18319	Y
Docosahexaenoic acid (C22:6 N3)	HMDB0002183	Lipid	Fatty acids	445580	C06429	Y
Adrenic acid (C22:4)	HMDB0002226	Lipid	Fatty acids	5497181	C16527	Y
Dodecanoylcarnitine	HMDB0002250	Lipid	Carnitines	168381		Y
Dihomo−γ−linolenic acid (C20:3)	HMDB0002925	Lipid	Fatty acids	5280581	C03242	Y
gamma-Linolenic acid (C18:3)	HMDB0003073	Lipid	Fatty acids	5280933	C06426	Y
Palmitoleic acid (C16:1)	HMDB0003229	Lipid	Fatty acids	5312427	C08362	Y
Docosapentaenoic acid (C22:5 N3)	HMDB0006528	Lipid	Fatty acids	5497182	C16513	Y
2-Methylhexanoic acid	HMDB0031594	Lipid	Fatty acids	20653		Y
GHCA	HMDB0240607	Lipid	Bile acids	71361462		Y
GLCA	HMDB0000698	Lipid	Bile acids	115245	C15557	Y
GLCA-3S	HMDB0002639	Lipid	Bile acids	53477756	C11301	Y
beta-Alanine	HMDB0000056	Nucleotide	Amino acids	239	C00099	Y
Hydroxypropionic acid	HMDB0000700	Nucleotide	Organic acids	68152	C01013	Y
Phenylacetylglutamine	HMDB0006344	Peptide	Amino acids	92258	C04148	Y
Gluconolactone	HMDB0000150	Xenobiotics	Carbohydrates	7027	C00198	Y
Mandelic acid	HMDB0000703	Xenobiotics	Benzenoids	439616	C01984	Y
Hippuric acid	HMDB0000714	Xenobiotics	Benzenoids	464	C01586	Y
Hydrocinnamic acid	HMDB0000764	Xenobiotics	Phenylpropanoic acids	107	C05629	Y
Tartaric acid	HMDB0000956	Xenobiotics	Carbohydrates	444305	C00898	Y
Phthalic acid	HMDB0002107	Xenobiotics	Benzenoids	1017	C01606	Y
2-Phenylpropionate	HMDB0011743	Xenobiotics	Phenylpropanoic acids	2724622		Y
4-Hydroxyhippuric acid	HMDB0013678	Xenobiotics	Benzenoids	151012		Y
AMP	HMDB0000045	Nucleotide	Nucleosides	6083	C00020		Y
Guanidoacetic acid	HMDB0000128	Amino Acid	Amino acids	763	C00581		Y
Maleic acid	HMDB0000176	Lipid	Organic acids	444266	C01384		Y
Palmitoylcarnitine	HMDB0000222	Lipid	Carnitines	11953816	C02990		Y
5Z-Dodecenoic acid	HMDB0000529	Lipid	Fatty acids	5312378			Y
Acetylglycine	HMDB0000532	Amino Acid	Amino acids	10972			Y
Erythronic acid	HMDB0000613	Carbohydrate	Carbohydrates	2781043			Y
2-Furoic acid	HMDB0000617		Organic acids	6919	C01546		Y
Glutaconic acid	HMDB0000620	Energy	Organic acids	5280498	C02214		Y
Glucaric acid	HMDB0000663	Carbohydrate	Carbohydrates	33037	C00818		Y
Isovalerylcarnitine	HMDB0000688	Amino Acid	Carnitines	6426851			Y
Hexanylcarnitine	HMDB0000705	Lipid	Carnitines	6426853			Y
Glycylproline	HMDB0000721	Amino Acid	Amino acids	79101			Y
Octanoylcarnitine	HMDB0000791	Lipid	Carnitines	11953814	C02838		Y
Sebacic acid	HMDB0000792	Lipid	Fatty acids	5192	C08277		Y
p-Hydroxymandelic acid	HMDB0000822		Benzenoids	7721	C11527		Y
Stearylcarnitine	HMDB0000848	Lipid	Carnitines	52922056			Y
Tridecanoic acid	HMDB0000910		Fatty acids	656741	C17076		Y
Undecanoic acid	HMDB0000947	Lipid	Fatty acids	8180	C17715		Y
5-Aminolevulinic acid	HMDB0001149		Amino acids	137	C00430		Y
Glucose 6-phosphate	HMDB0001401	Carbohydrate	Carbohydrates	5958	C00092		Y
Butyrylcarnitine	HMDB0002013	Lipid	Carnitines	439829	C02862		Y
Malonylcarnitine	HMDB0002095		Carnitines	22833583			Y
N-Acetylserine	HMDB0002931	Amino Acid	Amino acids	65249			Y
beta-D-Fucose	HMDB0003081	Carbohydrate	Carbohydrates	439650	C02095		Y
Oleylcarnitine	HMDB0005065	Lipid	Carnitines	46907933			Y
Tetradecanoylcarnitine	HMDB0005066	Lipid	Carnitines	53477791			Y
Linoleylcarnitine	HMDB0006469	Lipid	Carnitines	6450015			Y
Palmitelaidic acid	HMDB0012328		Fatty acids	5282745			Y
Valerylcarnitine	HMDB0013128	Amino Acid	Carnitines	53481619			Y
Glutarylcarnitine	HMDB0013130	Amino Acid	Carnitines	71317118			Y
Methylmalonylcarnitine	HMDB0013133		Carnitines	53481628			Y
2-Methy-4-pentenoic acid	HMDB0031158	Lipid	Fatty acids	549519			Y
2-Methylpentanoic acid	HMDB0031580	Lipid	SCFAs	7341			Y
Undecylenic acid	HMDB0033724	Lipid	Fatty acids	5634	C13910		Y
Ricinoleic acid	HMDB0034297	Lipid	Fatty acids	643684	C08365		Y
10Z-Heptadecenoic acid	HMDB0060038	Lipid	Fatty acids	5312435			Y
Adipoylcarnitine	HMDB0061677	Lipid	Carnitines	91826562			Y
12-Hydroxystearic acid	HMDB0061706	Lipid	Fatty acids	7789			Y
9E-tetradecenoic acid	HMDB0062248	Lipid	Fatty acids	5312402			Y
Maltose/Lactose		Carbohydrate	Carbohydrates				Y
4-Methylhexanoic acid			Organic acids	15271			Y
10,13-Nonadecadienoic acid		Lipid	Fatty acids	5312516			Y
3-Hydroxylisovalerylcarnitine			Carnitines				Y
2,2-Dimethyladipic acid			Organic acids	6451860			Y
12-Tridecenoic acid		Lipid	Fatty acids	5282737			Y
10-Trans-Heptadecenoic acid		Lipid	Fatty acids	57455226			Y
Decanoylcarnitine C10	HMDB0000651	Lipid	Carnitines	11953821	C03299		Y
