# Supplementary material for: Microbial metabolites in chronic heart failure and its common comorbidities
Source: EMBO Mol Med. 2023 May 8;15(6):e16928. doi: 10.15252/emmm.202216928 (PMC10245034; doi:10.15252/emmm.202216928)
Supplement: Supplementary file 3 — Table EV2 [file EMMM-15-e16928-s013.xlsx]

## Sheet: Sheet1
Table EV2. The raw and adjusted p value, fold change, HR value, and drug confounders for those 96 metabolites that were significantly altered in disease groups versus the NGT group. Related to Figure1. Text with red color indicates metabolites confounded by drugs. N.S.: not significant, MRA: antimineralocorticoid.
metabolite	HMDB_ID	NGT+CHF_p	Prediabetes+CHF_p	T2D+CHF_p	Prediabetes+CHF+CKD_p	T2D+CHF+CKD_p	NGT+CHF_p.adj	Prediabetes+CHF_p.adj	T2D+CHF_p.adj	Prediabetes+CHF+CKD_p.adj	T2D+CHF+CKD_p.adj	group2.fc_BPRHS_cohort	group3.fc_BPRHS_cohort	CHF_HR_EPIC-Norfolk_cohort	T2D_HR_EPIC-Norfolk_cohort	CKD_HR_EPIC-Norfolk_cohort	HR_REM-HF_cohort	Drug_confounders
Dodecanoic acid (C12:0)	HMDB0000638	0.0166503	0.00782146	0.0430285	N.S.	0.023739	0.0838067	0.0551069	0.170949	N.S.	0.0746791			0.95
2-Hydroxyglutaric acid	HMDB0000606	0.00934233	0.0704709	N.S.	N.S.	0.0172076	0.0587788	0.193475	N.S.	N.S.	0.0633742
2-Hydroxyisobutyric acid	HMDB0000729	0.00137034	0.00552416	0.0172756	0.00523663	0.000154742	0.018811	0.0540161	0.0966152	0.0192861	0.00212419						1.60649	C: diuretic
Succinic acid	HMDB0000254	0.000993394	0.0135856	0.00901211	0.0892768	0.0158383	0.018811	0.0641072	0.0716226	0.175075	0.0597897			1.13		0.94		C: MRA
Methylmalonic acid	HMDB0000202	0.00125571	0.0151108	0.014513	0.0956776	0.0256653	0.018811	0.0691432	0.0921576	0.182877	0.0775091						1.55013	C: MRA
Citramalic acid	HMDB0000426	7.52432e-05	0.0086604	0.00686532	0.0513975	0.0202508	0.00378724	0.0551069	0.0691109	0.114133	0.0679527
2-Methylhexanoic acid	HMDB0031594	0.00698951	0.0501544	0.0265645	0.0624922	0.00214197	0.0540297	0.151466	0.117977	0.13106	0.0140625
Tyrosine	HMDB0000158	N.S.	0.0174986	0.0113854	N.S.	0.0496702	N.S.	0.0733969	0.0844198	N.S.	0.131582	1.08175	1.05382		1.27
Docosapentaenoic acid (C22:5 N3)	HMDB0006528	N.S.	N.S.	0.064203	N.S.	0.0256653	N.S.	N.S.	0.193893	N.S.	0.0775091	1.19281	1.20267				1.51586
gamma-Linolenic acid (C18:3)	HMDB0003073	N.S.	0.0462806	0.0231082	N.S.	0.000286315	N.S.	0.147874	0.115776	N.S.	0.00327702	1.17962	1.20452
Fumaric acid	HMDB0000134	N.S.	N.S.	N.S.	N.S.	0.0186765	N.S.	N.S.	N.S.	N.S.	0.065585
N-Acetylglutamine	HMDB0006029	N.S.	N.S.	N.S.	0.0907104	0.0322495	N.S.	N.S.	N.S.	0.175606	0.0936477			1.1
Methylglutaric acid	HMDB0000752	N.S.	N.S.	N.S.	N.S.	0.00152652	N.S.	N.S.	N.S.	N.S.	0.0104775
Propionylcarnitine	HMDB0000824	N.S.	N.S.	N.S.	N.S.	0.0133774	N.S.	N.S.	N.S.	N.S.	0.0561107			1.08	1.18
beta-Alanine	HMDB0000056	N.S.	N.S.	N.S.	N.S.	0.00942537	N.S.	N.S.	N.S.	N.S.	0.0431282
Citrulline	HMDB0000904	N.S.	N.S.	N.S.	0.0832197	0.00037141	N.S.	N.S.	N.S.	0.165344	0.00373886	1.01585	0.937533	1.06
Carnitine	HMDB0000062	0.0323181	N.S.	N.S.	0.0049108	N.S.	0.135556	N.S.	N.S.	0.0190136	N.S.			1.06	1.17
Phenylacetylglutamine	HMDB0006344	0.0323181	0.0062134	0.0117405	0.000566344	0.00240519	0.135556	0.0546035	0.0844198	0.00328915	0.0151326				0.87		1.54006
Homovanillic acid	HMDB0000118	0.0296461	0.00019527	0.0158682	6.13132e-08	1.40906e-05	0.135556	0.00982857	0.0921576	3.0861e-06	0.000354615
Imidazole propionate	HMDB0002271	0.0472087	0.00572356	0.000521196	1.77351e-07	2.23332e-05	0.162012	0.0540161	0.0131504	6.69501e-06	0.00042154	1.21561	1.33394	1.17		1.29	2.02059
Dodecanoylcarnitine	HMDB0002250	N.S.	0.0604011	0.028081	0.000230471	0.00652796	N.S.	0.175396	0.121149	0.00165719	0.0328574						1.71887
2-Hydroxy-2-methylbutyric acid	HMDB0001987	N.S.	0.0630701	N.S.	0.000605214	0.00716759	N.S.	0.17969	N.S.	0.00338471	0.0338221						1.50496
Docosapentaenoic acid (C22:5 N6)	HMDB0001976	0.0986527	0.0116793	0.0258489	0.000230471	0.00139381	0.275862	0.0641072	0.117977	0.00165719	0.0100222				1.17			C: MRA, diuretic
Palmitoleic acid (C16:1)	HMDB0003229	N.S.	0.0818785	0.067372	0.0117055	0.0122754	N.S.	0.209553	0.195638	0.0346576	0.0529594	1.22975	1.27342				1.76354
2-Methylbutyroylcarnitine	HMDB0000378	N.S.	0.0052712	0.0488985	0.000141096	6.04119e-05	N.S.	0.0540161	0.18009	0.00112134	0.00101358	1.15949	1.21996
Isocitric acid	HMDB0000193	0.0344136	0.00163161	0.014953	8.48763e-09	7.58659e-07	0.136749	0.0223975	0.0921576	6.40816e-07	2.86394e-05			0.91	1.14	0.89	1.7159	C: diuretic
Myristoleic acid (C14:1)	HMDB0002000	N.S.	N.S.	N.S.	0.00187494	0.020732	N.S.	N.S.	N.S.	0.00913278	0.068055	1.11259	1.11413
Aconitic acid	HMDB0000072	0.033352	0.000903988	0.0453008	1.05794e-06	1.67196e-05	0.136112	0.0188998	0.171011	2.28212e-05	0.000360665						1.79283	C: MRA, diuretic
Phenyllactic acid	HMDB0000779	0.0420033	0.00747298	0.0852023	2.91115e-06	7.58659e-07	0.151012	0.0551069	0.22182	5.4948e-05	2.86394e-05	1.07732	1.27472			1.06	1.60353
Citric acid	HMDB0000094	0.0401569	0.00125164	0.064203	3.89574e-06	1.17153e-06	0.151012	0.0188998	0.193893	6.53619e-05	3.53803e-05	1.00304	1.0345				1.66792	C: diuretic
N-Acetyaspartic acid	HMDB0000812	0.00522148	0.0174986	0.0998202	3.59041e-07	1.43193e-07	0.0492777	0.0733969	0.239657	1.0843e-05	1.08111e-05			1.06	0.8	1.08	1.76969	C: MRA
Homocitrulline	HMDB0000679	0.00125571	0.00479319	0.00083774	5.51684e-10	5.14435e-09	0.018811	0.0540161	0.0131504	8.33043e-08	7.76797e-07			1.15		1.11		C: MRA, diuretic
Pipecolic acid	HMDB0000716	N.S.	N.S.	N.S.	1.08362e-05	0.000879352	N.S.	N.S.	N.S.	0.000148752	0.00663911
Indoleacetic acid	HMDB0000197	N.S.	N.S.	N.S.	0.0106179	0.0036375	N.S.	N.S.	N.S.	0.0321717	0.0211255					1.11		C: MRA
p-Hydroxyphenylacetic acid	HMDB0000020	N.S.	N.S.	0.0154046	0.000128001	0.000145065	N.S.	N.S.	0.0921576	0.00107378	0.00212419			1.09		1.13		C: MRA, diuretic
Kynurenine	HMDB0000684	0.0556394	0.0132975	N.S.	0.00237262	0.00716759	0.180087	0.0641072	N.S.	0.0111663	0.0338221			1.14	1.25	1.23
Dimethylglycine	HMDB0000092	N.S.	0.00125164	N.S.	0.000690341	0.000692564	N.S.	0.0188998	N.S.	0.00372291	0.00550406	1.10236	1.12971	1.15	1.09	1.16		C: MRA
Rhamnose	HMDB0000849	N.S.	N.S.	N.S.	0.00915193	0.0145634	N.S.	N.S.	N.S.	0.029403	0.0563863
N-Acetylneuraminic acid	HMDB0000230	N.S.	N.S.	N.S.	0.00465283	0.0103039	N.S.	N.S.	N.S.	0.0184889	0.0457615	1.07709	1.10316	1.23	1.17	1.35
Acetylcarnitine	HMDB0000201	N.S.	N.S.	0.0527331	4.71662e-06	0.000191394	N.S.	N.S.	0.18097	7.12209e-05	0.00240837			1.11
Gluconolactone	HMDB0000150	N.S.	N.S.	N.S.	0.033004	0.0186765	N.S.	N.S.	N.S.	0.0791049	0.065585	1.31861	1.42316	1.19	1.19	1.23
Oxoadipic acid	HMDB0000225	N.S.	0.023049	N.S.	0.000759746	0.000613278	N.S.	0.0870101	N.S.	0.00395592	0.00514472						1.57387	C: MRA, diuretic
Adrenic acid (C22:4)	HMDB0002226	N.S.	0.00936765	0.000870887	0.00747468	0.000542255	N.S.	0.0565806	0.0131504	0.0262483	0.0048165	1.17298	1.29862				1.58342	C: diuretic
alpha-Linolenic acid (C18:3)	HMDB0001388	N.S.	N.S.	0.00859477	N.S.	0.0040216	N.S.	N.S.	0.0716226	N.S.	0.0224912
Glucose	HMDB0000122	0.0486036	0.000531318	0.000162152	0.00251426	0.000478734	0.163092	0.0188998	0.0122425	0.0111663	0.00451805			1.15	1.68	1.23	1.55334	C: diuretic
Petroselinic acid (C18:1)	HMDB0002080	N.S.	N.S.	0.0258489	0.00334272	0.00489838	N.S.	N.S.	0.117977	0.0136419	0.0255054
Oleic acid (C18:1)	HMDB0000207	N.S.	N.S.	0.00756409	0.00176623	0.00328614	N.S.	N.S.	0.0713861	0.00889002	0.0198483						1.53693
Linoleic acid (C18:2)	HMDB0000673	N.S.	N.S.	0.0441523	0.0163118	0.0145634	N.S.	N.S.	0.170949	0.0464731	0.0563863	1.16868	1.16972
Myristic acid (C14:0)	HMDB0000806	N.S.	N.S.	0.0794918	N.S.	0.0431655	N.S.	N.S.	0.210583	N.S.	0.118509	1.13848	1.16643
Acetic acid	HMDB0000042	0.0389483	0.00875872	0.0088713	0.00518139	0.06508	0.1508	0.0551069	0.0716226	0.0192861	0.1611						1.50278	C: diuretic
Mandelic acid	HMDB0000703	N.S.	N.S.	0.00484647	0.0106529	0.00030383	N.S.	N.S.	0.0522726	0.0321717	0.00327702						1.77672
3-Hydroxyisovaleric acid	HMDB0000754	N.S.	N.S.	0.0547397	0.0373644	N.S.	N.S.	N.S.	0.183682	0.0854851	N.S.	1.07623	1.09927	1.1	1.18	1.12
3-Hydroxybutyric acid	HMDB0000011	N.S.	0.00650902	0.000270338	0.00035197	0.023739	N.S.	0.0546035	0.0131504	0.0024158	0.0746791	1.28133	1.48259		0.88		1.94473
Hydroxyphenyllactic acid	HMDB0000755	N.S.	0.0101254	N.S.	0.000404007	0.00489838	N.S.	0.0588052	N.S.	0.00254188	0.0255054	1.10189	1.17889	1.14	1.26	1.15	1.66951	C: diuretic
2-Hydroxybutyric acid	HMDB0000008	N.S.	0.0471267	N.S.	0.00870434	N.S.	N.S.	0.147874	N.S.	0.0285729	N.S.				1.3
Isovaleric acid	HMDB0000718	0.000947337	0.000157648	0.00074519	N.S.	0.0202508	0.018811	0.00982857	0.0131504	N.S.	0.0679527					0.93
Caproic acid	HMDB0000535	0.00870927	0.0130145	0.0154046	N.S.	N.S.	0.0587788	0.0641072	0.0921576	N.S.	N.S.	1.17402	1.23208					C: MRA
Glycolic acid	HMDB0000115	0.0048172	0.0278231	N.S.	N.S.	N.S.	0.0492777	0.10247	N.S.	N.S.	N.S.
Fructose	HMDB0000660	0.00501572	0.020211	N.S.	0.0621884	N.S.	0.0492777	0.0803122	N.S.	0.13106	N.S.	1.0852	1.11774
2-Aminobutyric acid	HMDB0000650	0.0453087	0.0846068	N.S.	N.S.	N.S.	0.159107	0.212927	N.S.	N.S.	N.S.	1.08295	1.01468			0.88
Methionine	HMDB0000696	0.00934233	0.0462806	0.09124	N.S.	N.S.	0.0587788	0.147874	0.231407	N.S.	N.S.				0.94
Pyruvic acid	HMDB0000243	0.0108383	0.00514807	0.00402783	N.S.	N.S.	0.060614	0.0540161	0.0484094	N.S.	N.S.			1.1	1.26	1.14
Ketoleucine	HMDB0000695	0.0313113	0.0337434	0.0501498	0.010108	N.S.	0.135556	0.121316	0.180301	0.031798	N.S.	1.03347	1.04943	0.91	1.22
Asparagine	HMDB0000168	0.00109167	0.00713849	0.0514279	0.0255572	N.S.	0.018811	0.0551069	0.180596	0.064319	N.S.	0.981799	0.95286	0.89	0.71	0.89
alpha-Ketoisovaleric acid	HMDB0000019	3.50663e-06	1.33813e-05	0.000542744	0.00861524	N.S.	0.000315196	0.00202058	0.0131504	0.0285729	N.S.	1.05354	1.10142	0.98	1.33		0.674322
Lactic acid	HMDB0000190	0.0820904	0.020211	0.0794918	0.00607414	N.S.	0.238378	0.0803122	0.210583	0.021838	N.S.				1.08
Glutamine	HMDB0000641	4.17478e-06	0.00100844	0.000417307	0.0774944	N.S.	0.000315196	0.0188998	0.0131504	0.156022	N.S.	0.98796	0.958496		0.77	0.87
Xylulose	HMDB0001644	0.00280254	N.S.	N.S.	N.S.	N.S.	0.0325526	N.S.	N.S.	N.S.	N.S.
Ribulose	HMDB0000621	0.00715625	N.S.	N.S.	N.S.	N.S.	0.0540297	N.S.	N.S.	N.S.	N.S.
Threonic acid	HMDB0000943	0.00109167	0.0081854	0.00010463	0.0555129	N.S.	0.018811	0.0551069	0.0122425	0.119749	N.S.			0.87	0.77	0.85		C: MRA
Acetoacetic acid	HMDB0000060	0.00636692	N.S.	N.S.	0.0555129	N.S.	0.0534114	N.S.	N.S.	0.119749	N.S.			1.11	0.93
Isoleucine	HMDB0000172	N.S.	N.S.	N.S.	0.0224041	N.S.	N.S.	N.S.	N.S.	0.0593512	N.S.	1.08645	1.09006		1.25
Alanine	HMDB0000161	N.S.	N.S.	N.S.	0.00251426	N.S.	N.S.	N.S.	N.S.	0.0111663	N.S.	1.0547	1.05047	0.94	1.14	0.94
Eicosapentaenoic acid (C20:5)	HMDB0001999	N.S.	N.S.	N.S.	0.0128889	N.S.	N.S.	N.S.	N.S.	0.0374274	N.S.	1.13757	1.09439			0.9
GCDCA	HMDB0000637	N.S.	0.0223666	0.00221757	0.0405309	N.S.	N.S.	0.0865989	0.0304412	0.0913458	N.S.					1.12
Glycine	HMDB0000123	N.S.	0.0135856	0.0194709	0.00827606	N.S.	N.S.	0.0641072	0.105004	0.0284019	N.S.	0.919267	0.871741	0.91	0.63	0.89	0.623153
Oxalic acid	HMDB0002329	N.S.	0.0647188	0.0041677	0.018721	N.S.	N.S.	0.180973	0.0484094	0.0513976	N.S.	0.969852	0.905642	0.88	0.75	0.85
Threonine	HMDB0000167	0.00016622	0.000929117	0.0218351	3.33482e-05	N.S.	0.00627481	0.0188998	0.113693	0.000359684	N.S.	0.988594	0.964778	0.9	0.77	0.86
Glyceric acid	HMDB0000139	N.S.	0.0766359	N.S.	0.0234161	N.S.	N.S.	0.206643	N.S.	0.0599292	N.S.			0.94	0.83	0.91
Homoserine	HMDB0000719	0.0166503	0.0135856	0.0237686	0.000404007	0.056954	0.0838067	0.0641072	0.115776	0.00254188	0.143334						0.625552
Histidine	HMDB0000177	0.0020663	0.000724496	0.000688866	0.000118697	0.0145634	0.026001	0.0188998	0.0131504	0.00105431	0.0563863	0.955048	0.913133	0.87	0.8	0.88	0.586146
Valine	HMDB0000883	0.00772931	N.S.	0.0706687	1.05794e-06	N.S.	0.0555774	N.S.	0.201339	2.28212e-05	N.S.				1.33		0.608603
Leucine	HMDB0000687	N.S.	N.S.	N.S.	1.8405e-05	N.S.	N.S.	N.S.	N.S.	0.000231597	N.S.	1.08253	1.08913		1.24		0.632485
Heptanoic acid (C7:0)	HMDB0000666	N.S.	N.S.	N.S.	0.0344073	N.S.	N.S.	N.S.	N.S.	0.0799308	N.S.					0.96
Aspartic acid	HMDB0000191	0.0413966	0.0399619	0.0740964	8.08489e-05	N.S.	0.151012	0.140331	0.20578	0.000813879	N.S.	1.09985	1.1709		1.4		0.678843
Serine	HMDB0000187	0.0191104	0.0160965	0.0419289	9.43989e-05	0.056954	0.0930863	0.0714876	0.170949	0.00089089	0.143334	0.971283	0.926897	0.87	0.65	0.84	0.6097
Lysine	HMDB0000182	0.00588447	0.0446269	0.067372	3.06797e-05	0.0463244	0.052268	0.147874	0.195638	0.000356357	0.12491	1.03464	1.00912		1.06	0.91	0.680157
Suberic acid (C8:0)	HMDB0000893	0.0108383	0.0479857	N.S.	0.00334272	0.0895013	0.060614	0.147874	N.S.	0.0136419	0.217979						0.572796
Azelaic acid (C9:0)	HMDB0000784	0.0139637	0.0818785	N.S.	0.00298584	0.0401861	0.0753045	0.209553	N.S.	0.0128818	0.112372						0.633185
Nonanoic acid (C9:0)	HMDB0000847	0.0104459	N.S.	N.S.	0.0224041	N.S.	0.060614	N.S.	N.S.	0.0593512	N.S.					0.95	0.616497
2-Phenylpropionate	HMDB0011743	N.S.	N.S.	N.S.	0.023262	0.0322495	N.S.	N.S.	N.S.	0.0599292	0.0936477
Hydrocinnamic acid	HMDB0000764	N.S.	N.S.	N.S.	0.0344073	0.095154	N.S.	N.S.	N.S.	0.0799308	0.224504	0.816919	0.826121	0.9	0.81	0.83
Tryptophan	HMDB0000929	N.S.	N.S.	0.0313239	0.000566344	0.0532108	N.S.	N.S.	0.131386	0.00328915	0.138532	1.00812	0.954939		1.12
GLCA	HMDB0000698	N.S.	N.S.	N.S.	0.0171077	N.S.	N.S.	N.S.	N.S.	0.0478382	N.S.			0.91
Creatine	HMDB0000064	N.S.	N.S.	N.S.	0.0303415	N.S.	N.S.	N.S.	N.S.	0.0738962	N.S.
CDCA	HMDB0000518	N.S.	N.S.	N.S.	0.0303415	0.0401861	N.S.	N.S.	N.S.	0.0738962	0.112372
