# Supplementary material for: Microbial metabolites in chronic heart failure and its common comorbidities
Source: EMBO Mol Med. 2023 May 8;15(6):e16928. doi: 10.15252/emmm.202216928 (PMC10245034; doi:10.15252/emmm.202216928)
Supplement: Supplementary file 4 — Table EV3 [file EMMM-15-e16928-s001.xlsx]

## Sheet: Sheet1
Table EV3. Metabolite list for Figure S3.
metabolites	HMDBID	significantly altered in REM-HF	significantly altered in EPIC Norfolk	significantly altered in BPRHS	increased_in_REM-HF	increased_in_EPIC Norfolk	increased_in_BPRHS	decreased_in_REM-HF	decreased_in_EPIC Norfolk	decreased_in_BPRHS
Mandelic acid	HMDB0000703	Y			Y
Hydrocinnamic acid	HMDB0000764	Y	Y	Y				Y	Y	Y
2-Phenylpropionate	HMDB0011743	Y						Y
Gluconolactone	HMDB0000150	Y	Y	Y	Y	Y	Y
Phenylacetylglutamine	HMDB0006344	Y			Y				Y
beta-Alanine	HMDB0000056	Y			Y
Carnitine	HMDB0000062	Y	Y		Y	Y
Suberic acid (C8:0)	HMDB0000893	Y						Y
Azelaic acid (C9:0)	HMDB0000784	Y						Y
Acetoacetic acid	HMDB0000060	Y						Y
3-Hydroxybutyric acid	HMDB0000011	Y		Y	Y		Y		Y
Myristoleic acid (C14:1)	HMDB0002000	Y		Y	Y		Y
Palmitoleic acid (C16:1)	HMDB0003229	Y		Y	Y		Y
Docosapentaenoic acid (C22:5 N6)	HMDB0001976	Y			Y	Y
Eicosapentaenoic acid (C20:5)	HMDB0001999	Y		Y			Y	Y	Y
Adrenic acid (C22:4)	HMDB0002226	Y		Y	Y		Y
Linoleic acid (C18:2)	HMDB0000673	Y		Y	Y		Y
Myristic acid (C14:0)	HMDB0000806	Y		Y	Y		Y
Heptanoic acid (C7:0)	HMDB0000666	Y						Y	Y
Caproic acid	HMDB0000535	Y		Y	Y		Y
Dodecanoic acid (C12:0)	HMDB0000638	Y			Y				Y
Nonanoic acid (C9:0)	HMDB0000847	Y						Y	Y
Chenodeoxycholic acid	HMDB0000518	Y						Y
Chenodeoxyglycocholic acid	HMDB0000637	Y				Y		Y
Glycolithocholic acid	HMDB0000698	Y						Y	Y
2-Methylhexanoic acid	HMDB0031594	Y			Y
Oxoadipic acid	HMDB0000225	Y			Y
2-Methylbutyroylcarnitine	HMDB0000378	Y		Y	Y		Y
Dodecanoylcarnitine	HMDB0002250	Y			Y
Docosapentaenoic acid (C22:5 N3)	HMDB0006528	Y		Y	Y		Y
Propionylcarnitine	HMDB0000824	Y	Y		Y	Y
gamma-Linolenic acid (C18:3)	HMDB0003073	Y		Y	Y		Y
Acetic acid	HMDB0000042	Y			Y
2-Hydroxyglutaric acid	HMDB0000606	Y			Y
Methylmalonic acid	HMDB0000202	Y			Y
alpha-Linolenic acid (C18:3)	HMDB0001388	Y			Y
Petroselinic acid (C18:1)	HMDB0002080	Y			Y
2-Hydroxybutyric acid	HMDB0000008	Y	Y		Y	Y
Acetylcarnitine	HMDB0000201	Y			Y	Y
Oleic acid (C18:1)	HMDB0000207	Y			Y
Isocitric acid	HMDB0000193	Y			Y
Fumaric acid	HMDB0000134	Y			Y
Succinic acid	HMDB0000254	Y	Y		Y
Citric acid	HMDB0000094	Y		Y	Y		Y
Aconitic acid	HMDB0000072	Y			Y
Threonic acid	HMDB0000943	Y	Y					Y	Y
Oxalic acid	HMDB0002329	Y	Y	Y				Y	Y	Y
N-Acetylneuraminic acid	HMDB0000230	Y	Y	Y	Y	Y	Y
Fructose	HMDB0000660	Y		Y			Y	Y
Glyceric acid	HMDB0000139	Y	Y					Y	Y
Pyruvic acid	HMDB0000243	Y	Y			Y		Y
Lactic acid	HMDB0000190	Y				Y		Y
Glucose	HMDB0000122	Y	Y		Y	Y
Rhamnose	HMDB0000849	Y			Y
Glycolic acid	HMDB0000115	Y			Y
Xylulose	HMDB0001644	Y						Y
Ribulose	HMDB0000621	Y						Y
N-Acetyaspartic acid	HMDB0000812	Y	Y		Y
Aspartic acid	HMDB0000191	Y	Y	Y		Y	Y	Y
Asparagine	HMDB0000168	Y	Y	Y				Y	Y	Y
Alanine	HMDB0000161	Y		Y			Y	Y
Creatine	HMDB0000064	Y						Y
N-Acetylglutamine	HMDB0006029	Y			Y	Y
Citramalic acid	HMDB0000426	Y			Y
Glutamine	HMDB0000641	Y	Y	Y				Y	Y	Y
Dimethylglycine	HMDB0000092	Y	Y	Y	Y	Y	Y
Threonine	HMDB0000167	Y	Y	Y				Y	Y	Y
Serine	HMDB0000187	Y	Y	Y				Y	Y	Y
Glycine	HMDB0000123	Y	Y	Y				Y	Y	Y
Imidazole propionate	HMDB0002271	Y	Y	Y	Y	Y	Y
Histidine	HMDB0000177	Y	Y	Y				Y	Y	Y
Methylglutaric acid	HMDB0000752	Y			Y
3-Hydroxyisovaleric acid	HMDB0000754	Y	Y	Y	Y	Y	Y
Isovaleric acid	HMDB0000718	Y			Y				Y
alpha-Ketoisovaleric acid	HMDB0000019	Y	Y	Y			Y	Y
Ketoleucine	HMDB0000695	Y	Y	Y			Y	Y
Isoleucine	HMDB0000172	Y	Y	Y		Y	Y	Y
Leucine	HMDB0000687	Y	Y	Y		Y	Y	Y
Valine	HMDB0000883	Y	Y			Y		Y
Lysine	HMDB0000182	Y		Y			Y	Y
Methionine	HMDB0000696	Y						Y	Y
Phenyllactic acid	HMDB0000779	Y		Y	Y	Y	Y
p-Hydroxyphenylacetic acid	HMDB0000020	Y	Y		Y	Y
Indoleacetic acid	HMDB0000197	Y			Y	Y
Kynurenine	HMDB0000684	Y	Y		Y	Y
Tryptophan	HMDB0000929	Y		Y		Y		Y
Hydroxyphenyllactic acid	HMDB0000755	Y	Y	Y	Y	Y	Y
Tyrosine	HMDB0000158	Y	Y	Y	Y	Y	Y
Homocitrulline	HMDB0000679	Y	Y		Y	Y
Citrulline	HMDB0000904	Y		Y	Y	Y
2-Hydroxy-2-methylbutyric acid	HMDB0001987	Y			Y
Homovanillic acid	HMDB0000118	Y			Y
2-Hydroxyisobutyric acid	HMDB0000729	Y			Y
Pipecolic acid	HMDB0000716	Y			Y
Homoserine	HMDB0000719	Y						Y
2-Aminobutyric acid	HMDB0000650	Y	Y	Y			Y	Y	Y
4-Hydroxyhippuric acid	HMDB0013678		Y	Y
Aminoadipic acid	HMDB0000510		Y	Y
Cystine	HMDB0000192		Y
Glutamic acid	HMDB0000148		Y	Y
Indole-3-propionic acid	HMDB0002302		Y
N-Acetyl-D-glucosamine	HMDB0000215		Y
Oxoglutaric acid	HMDB0000208		Y	Y
2-Hydroxy-3-methylbutyric acid	HMDB0000407		Y
3-Methyl-2-oxopentanoic acid	HMDB0000491		Y	Y
Isoursodeoxycholic acid	HMDB0000686		Y
Hippuric acid	HMDB0000714		Y
Methylcysteine	HMDB0002108		Y	Y
N-Methylnicotinamide	HMDB0003152		Y	Y
Arginine	HMDB0000517			Y
Dihomo−γ−linolenic acid (C20:3)	HMDB0002925			Y
Docosahexaenoic acid (C22:6 N3)	HMDB0002183			Y
Malic acid	HMDB0000156			Y
Proline	HMDB0000162			Y
Taurochenodesoxycholic acid	HMDB0000951			Y
