# Supplementary material for: Microbial metabolites in chronic heart failure and its common comorbidities
Source: EMBO Mol Med. 2023 May 8;15(6):e16928. doi: 10.15252/emmm.202216928 (PMC10245034; doi:10.15252/emmm.202216928)
Supplement: Supplementary file 5 — Table EV4 [file EMMM-15-e16928-s006.xlsx]

## Sheet: Sheet1
Table EV4. Metabolites significantly altered in all three diseases.
metabolites	HMDB_ID	super_pathway (Metabolon)	super_pathway (MetaProfile)	PubChem	KEGG
Aconitic acid	HMDB0000072	Energy	Organic acids	643757	C00417
Acetic acid	HMDB0000042	Lipid	SCFAs	176	C00033
Imidazole propionate	HMDB0002271	Amino Acid	Amino acids	70630	C20522
Citric acid	HMDB0000094	Energy	Organic acids	311	C00158
Isocitric acid	HMDB0000193	Energy	Organic acids	1198	C00311
Phenyllactic acid	HMDB0000779	Amino Acid	Benzenoids	3848	C01479
N-Acetyaspartic acid	HMDB0000812	Amino Acid	Amino acids		C01042
Histidine	HMDB0000177	Amino Acid	Amino acids	6274	C00135
Phenylacetylglutamine	HMDB0006344	Peptide	Amino acids	92258	C04148
Suberic acid (C8:0)	HMDB0000893	Lipid	Fatty acids	10457	C08278
Lysine	HMDB0000182	Amino Acid	Amino acids	5962	C00047
2-Hydroxyisobutyric acid	HMDB0000729	Amino Acid	Organic acids	11671
Serine	HMDB0000187	Amino Acid	Amino acids	5951	C00065
Homoserine	HMDB0000719	Amino Acid	Amino acids	12647	C00263
Aspartic acid	HMDB0000191	Amino Acid	Amino acids	5960	C00049
Methylmalonic acid	HMDB0000202	Lipid	Organic acids	487	C02170
Glucose	HMDB0000122	Carbohydrate	Carbohydrates	5793	C00221
alpha-Ketoisovaleric acid	HMDB0000019	Amino Acid	Organic acids	49	C00141
