# Supplementary material for: Microbial metabolites in chronic heart failure and its common comorbidities
Source: EMBO Mol Med. 2023 May 8;15(6):e16928. doi: 10.15252/emmm.202216928 (PMC10245034; doi:10.15252/emmm.202216928)
Supplement: Supplementary file 6 — Table EV5 [file EMMM-15-e16928-s005.xlsx]

## Sheet: Sheet1
Table EV5. Serum concentration of metabolites in TAC model and concentration used for cell experiment.
metabolites	TAC.no.1	TAC.no.2	TAC.no.3	TAC.no.4	mean (uM)	max (uM)	p.value(Mean, H9c2)	p.value(Max, H9c2)	p.value(Mean, H9c2+H/R)	p.value(Max, H9c2+H/R)
Acetic acid	31.752	41.089	59.818	39.951	43.1522	59.818	0.347164	1	0.179654	0.484848
Methylmalonic acid	33.847	69.854	40.684	15.357	39.9354	69.854	0.00277843	0.00277843	0.699134	0.937229
Phenylacetylglutamine	0.085	0.084	0.092	0.159	0.104639	0.159	0.347164	0.347164	0.132035	0.588745
Succinic acid	28.165	54.868	32.446	11.544	31.7557	54.868	0.00277843	0.00277843	0.0021645	0.0021645
Imidazole propionate	0.093	0.106	0.05	0.186	0.108535	0.185521	1	0.00277843	0.0021645	0.0411255
2-Hydroxybutyric acid	22.517	32.75	40.099	13.272	27.1593	40.099	0.347164	0.347164	0.309524	0.393939
2-Hydroxyisobutyric acid	16.462	11.866	16.089	87.328	32.9362	87.328	0.0493362	0.0493362	0.588745	0.484848
Adrenic acid (C22:4)	1.192	1.213	1.374	0.866	1.16117	1.374	1	0.347164	0.309524	0.0930736
3-Hydroxybutyric acid	113.248	147.978	211.52	125.316	149.516	211.52	0.0493362	0.0493362	0.484848	0.699134
Glyceric acid	7.863	6.12	7.388	8.13	7.37525	8.130	0.347164	0.00277843	0.937229	0.588745
