# Supplementary material for: Microbial metabolites in chronic heart failure and its common comorbidities
Source: EMBO Mol Med. 2023 May 8;15(6):e16928. doi: 10.15252/emmm.202216928 (PMC10245034; doi:10.15252/emmm.202216928)
Supplement: Supplementary file 8 — Source Data for Figure 1 [file EMMM-15-e16928-s008.zip]

Archive with 6 entries (3 files):
- Figure1/
- Figure1/data_for_figure1.xlsx
- __MACOSX/
- __MACOSX/Figure1/
- __MACOSX/Figure1/._data_for_figure1.xlsx
- __MACOSX/._Figure1
