# Supplementary material for: Microbial metabolites in chronic heart failure and its common comorbidities
Source: EMBO Mol Med. 2023 May 8;15(6):e16928. doi: 10.15252/emmm.202216928 (PMC10245034; doi:10.15252/emmm.202216928)
Supplement: Supplementary file 9 — Source Data for Figure 2 [file EMMM-15-e16928-s009.zip]

Archive with 31 entries (18 files):
- Figure2/
- Figure2/.DS_Store
- __MACOSX/
- __MACOSX/Figure2/
- __MACOSX/Figure2/._.DS_Store
- Figure2/2G/
- Figure2/2G/ImP_LVEF_group.xlsx
- __MACOSX/Figure2/2G/
- __MACOSX/Figure2/2G/._ImP_LVEF_group.xlsx
- __MACOSX/Figure2/._2G
- Figure2/2F/
- Figure2/2F/ImP_serum_level.xlsx
- __MACOSX/Figure2/2F/
- __MACOSX/Figure2/2F/._ImP_serum_level.xlsx
- __MACOSX/Figure2/._2F
- Figure2/2C/
- Figure2/2C/phenylacetylglutamine.xlsx
- __MACOSX/Figure2/2C/
- __MACOSX/Figure2/2C/._phenylacetylglutamine.xlsx
- __MACOSX/Figure2/._2C
- Figure2/2D/
- Figure2/2D/Mandelic acid_serum level.xlsx
- __MACOSX/Figure2/2D/
- __MACOSX/Figure2/2D/._Mandelic acid_serum level.xlsx
- __MACOSX/Figure2/._2D
- Figure2/2E/
- Figure2/2E/Homovanillic acid_serum level.xlsx
- __MACOSX/Figure2/2E/
- __MACOSX/Figure2/2E/._Homovanillic acid_serum level.xlsx
- __MACOSX/Figure2/._2E
- __MACOSX/._Figure2
