# Supplementary material for: Microbial metabolites in chronic heart failure and its common comorbidities
Source: EMBO Mol Med. 2023 May 8;15(6):e16928. doi: 10.15252/emmm.202216928 (PMC10245034; doi:10.15252/emmm.202216928)
Supplement: Supplementary file 9 — Source Data for Figure 2 [file EMMM-15-e16928-s009.zip › Figure2/2G/ImP_LVEF_group.xlsx]

## Sheet: Sheet1
LVEF_group	Imidazole propionate
N	0.0095
N	0.0228
N	0.2753
N	0.0319
N	0.0133
N	0.0039
N	0.0006
N	0.0154
N	0.0213
N	0.0075
N	0.0166
N	0.0352
N	0.0198
N	0.0195
N	0.0123
N	0.0109
N	0.0155
N	0.0145
N	0.0183
N	0.0221
N	0.0097
N	0.0155
N	0.0173
HFrEF	0.131
HFmrEF	0.0199
HFmrEF	0.0141
HFrEF	0.0248
HFpEF	0.0111
HFmrEF	0.0339
HFpEF	0.0051
HFmrEF	0.0393
HFrEF	0.0271
HFmrEF	0.0155
HFrEF	0.1076
HFmrEF	0.016
HFrEF	0.0287
HFmrEF	0.0971
HFrEF	0.0487
HFpEF	0.0093
HFrEF	0.0496
HFpEF	0.0167
HFmrEF	0.0512
HFmrEF	0.0041
HFmrEF	0.0357
HFmrEF	0.0246
HFrEF	0.0172
HFrEF	0.0197
HFrEF	0.0053
HFmrEF	0.031
HFmrEF	0.01
HFpEF	0.0311
HFpEF	0.02
HFrEF	0.0062
HFpEF	0.0181
HFpEF	0.015
HFrEF	0.0093
HFrEF	0.0835
HFrEF	0.0464
HFrEF	0.0237
HFmrEF	0.0217
HFpEF	0.0307
HFrEF	0.014
HFrEF	0.0055
HFmrEF	0.0528
HFrEF	0.0241
HFpEF	0.0419
HFmrEF	0.024
HFpEF	0.0025
HFpEF	0.0126
HFpEF	0.0437
HFpEF	0.0197
HFrEF	0.0135
HFmrEF	0.0287
HFpEF	0.0209
HFrEF	0.0127
HFmrEF	0.0219
HFrEF	0.0294
HFrEF	0.014
HFrEF	0.0215
HFpEF	0.0152
HFrEF	0.0187
HFpEF	0.0167
HFrEF	0.0465
HFrEF	0.0164
HFrEF	0.0461
HFrEF	0.0095
HFrEF	0.0154
HFmrEF	0.0534
HFpEF	0.0246
HFrEF	0.081
HFmrEF	0.0498
HFrEF	0.0465
HFpEF	0.0313
HFpEF	0.0184
HFrEF	0.0082
HFrEF	0.0136
HFmrEF	0.0276
HFmrEF	0.0212
HFmrEF	0.0094
HFrEF	0.0203
HFpEF	0.011
HFrEF	0.0359
HFrEF	0.016
HFrEF	0.0395
HFrEF	0.0128
HFrEF	0.034
HFrEF	0.1118
HFmrEF	0.0269
HFrEF	0.0626
HFrEF	0.0634
HFrEF	0.0117
HFmrEF	0.0729
HFrEF	0.0213
HFpEF	0.0279
HFpEF	0.0193
HFmrEF	0.0189
HFmrEF	0.0226
HFmrEF	0.0587
HFmrEF	0.0137
HFmrEF	0.0091
HFpEF	0.0289
HFrEF	0.0475
HFrEF	0.031
HFpEF	0.0145
HFrEF	0.0165
HFpEF	0.0282
HFrEF	0.015
HFpEF	0.0911
HFmrEF	0.1206
HFpEF	0.0355
HFrEF	0.083
HFrEF	0.0458
HFpEF	0.0951
HFpEF	0.3122
HFrEF	0.0269
HFrEF	0.104
HFmrEF	0.1146
HFmrEF	0.1061
HFpEF	0.0246
HFmrEF	0.0427
HFmrEF	0.0522
HFpEF	0.026
HFpEF	0.0321
HFpEF	0.0332
HFrEF	0.109
HFpEF	0.0906
HFmrEF	0.0225
HFmrEF	0.1878
HFpEF	0.0127
HFrEF	0.0079
HFrEF	0.041
HFrEF	0.0166
HFmrEF	0.0146
HFrEF	0.0328
HFmrEF	0.0246
HFrEF	0.0415
HFrEF	0.0198
HFpEF	0.0167
HFpEF	0.0721
HFpEF	0.0871
HFrEF	0.0512
HFmrEF	0.012
HFrEF	0.0107
HFpEF	0.0125
HFpEF	0.0998
HFpEF	0.0281
HFmrEF	0.0488
HFrEF	0.0201
HFpEF	0.0178
HFpEF	0.0097
HFpEF	0.0296
HFrEF	0.1421
HFmrEF	0.0563
HFpEF	0.0844
HFrEF	0.3681
HFmrEF	0.038
HFmrEF	0.2048
HFrEF	0.0374
HFrEF	0.0432
HFmrEF	0.0609
HFrEF	0.0456
HFpEF	0.0453
HFpEF	0.038
HFrEF	0.0926
HFrEF	0.0323
HFpEF	0.0154
HFmrEF	0.0323
HFpEF	0.0249
HFmrEF	0.1049
HFpEF	0.0229
HFmrEF	0.0905
HFmrEF	0.0188
HFpEF	0.0042
HFpEF	0.1043
HFrEF	0.0474
HFrEF	0.033
HFrEF	0.0112
HFmrEF	0.0289
HFmrEF	0.2311
HFrEF	0.0178
HFrEF	0.0268
HFrEF	0.0623
HFrEF	0.0032
HFmrEF	0.026
HFrEF	0.0271
HFrEF	0.0357
HFrEF	0.0247
HFpEF	0.0117
HFpEF	0.133
HFpEF	0.0097
HFpEF	0.0189
HFrEF	0.0301
HFmrEF	0.0757
HFrEF	0.0133
HFmrEF	0.0427
HFrEF	0.0361
HFrEF	0.03
HFrEF	0.0236
HFmrEF	0.0158
HFmrEF	0.0351
HFmrEF	0.04
HFmrEF	0.0107
HFpEF	0.0045
HFrEF	0.1069
HFmrEF	0.044
HFpEF	0.1206
HFmrEF	0.0644
HFmrEF	0.0324
HFrEF	0.0816
HFmrEF	0.0231
HFpEF	0.0662
HFpEF	0.0125
HFrEF	0.0347
HFmrEF	0.1028
HFrEF	0.055
HFrEF	0.219
HFrEF	0.0389
HFrEF	0.0502
HFrEF	0.0692
HFrEF	0.0795
HFpEF	0.057
HFrEF	0.0174
HFmrEF	0.0333
HFpEF	0.0479
HFrEF	0.0459
HFmrEF	0.0241
HFmrEF	0.008
HFmrEF	0.0285
HFrEF	0.1054
HFrEF	0.1888
HFrEF	0.0479
HFrEF	0.0488
HFrEF	0.0132
HFrEF	0.0861
HFpEF	0.239
HFrEF	0.048
HFrEF	0.019
HFmrEF	0.017
HFpEF	0.0259
HFpEF	0.019
