# Supplementary material for: Microbial metabolites in chronic heart failure and its common comorbidities
Source: EMBO Mol Med. 2023 May 8;15(6):e16928. doi: 10.15252/emmm.202216928 (PMC10245034; doi:10.15252/emmm.202216928)
Supplement: Supplementary file 9 — Source Data for Figure 2 [file EMMM-15-e16928-s009.zip › Figure2/2F/ImP_serum_level.xlsx]

## Sheet: Sheet1
China				Sweden
group	Imidazole propionate			group	Imidazole propionate
NGT	0.0095			Prediabetes	14.3
NGT	0.0228			Prediabetes	6
NGT	0.2753			Prediabetes	14.7
NGT	0.0319			Prediabetes	13.7
NGT	0.0133			Prediabetes	37.3
NGT	0.0039			Prediabetes	4.5
NGT	0.0006			Prediabetes	4.3
NGT	0.0154			Prediabetes	24.4
NGT	0.0213			Prediabetes	7.1
NGT	0.0075			Prediabetes	8.4
NGT	0.0166			Prediabetes	11.5
NGT	0.0352			Prediabetes	15.1
NGT	0.0198			Prediabetes	7
NGT	0.0195			Prediabetes	6.6
NGT	0.0123			Prediabetes	2.6
NGT	0.0109			Prediabetes	4.1
NGT	0.0155			Prediabetes	10.5
NGT	0.0145			Prediabetes	2.9
NGT	0.0183			Prediabetes	11
NGT	0.0221			Prediabetes	4.7
NGT	0.0097			Prediabetes	10.5
NGT	0.0155			Prediabetes	3.2
NGT	0.0173			Prediabetes	5.5
NGT+CHF	0.131			Prediabetes	3.2
NGT+CHF	0.0199			Prediabetes	9.9
NGT+CHF	0.0141			Prediabetes	13.1
NGT+CHF	0.0248			Prediabetes	3.8
NGT+CHF	0.0111			Prediabetes	14.6
NGT+CHF	0.0339			Prediabetes	7.6
NGT+CHF	0.0051			Prediabetes	10.6
NGT+CHF	0.0393			Prediabetes	6.9
NGT+CHF	0.0271			Prediabetes	13.5
NGT+CHF	0.0155			Prediabetes	13
NGT+CHF	0.1076			Prediabetes	20.8
NGT+CHF	0.016			Prediabetes	8.8
NGT+CHF	0.0287			Prediabetes	7
NGT+CHF	0.0971			Prediabetes	14.5
NGT+CHF	0.0487			Prediabetes	4.4
NGT+CHF	0.0093			Prediabetes	18.7
NGT+CHF	0.0496			Prediabetes	13.7
NGT+CHF	0.0167			Prediabetes	10.8
NGT+CHF	0.0512			Prediabetes	13.5
NGT+CHF	0.0041			Prediabetes	6.1
NGT+CHF	0.0357			Prediabetes	6.2
NGT+CHF	0.0246			Prediabetes	6.7
NGT+CHF	0.0172			Prediabetes	5
NGT+CHF	0.0197			Prediabetes	3.2
NGT+CHF	0.0053			Prediabetes	15.6
NGT+CHF	0.031			Prediabetes	36.8
NGT+CHF	0.01			Prediabetes	22.5
NGT+CHF	0.0311			Prediabetes	13.3
NGT+CHF	0.02			Prediabetes	6.4
NGT+CHF	0.0062			Prediabetes	3.1
NGT+CHF	0.0181			Prediabetes	9.8
NGT+CHF	0.015			Prediabetes	12.5
NGT+CHF	0.0093			Prediabetes	8.8
NGT+CHF	0.0835			Prediabetes	12.3
NGT+CHF	0.0464			Prediabetes	9.1
NGT+CHF	0.0237			Prediabetes	9.9
NGT+CHF	0.0217			Prediabetes	36.3
NGT+CHF	0.0307			Prediabetes	18.5
NGT+CHF	0.014			Prediabetes	12.8
NGT+CHF	0.0055			Prediabetes	25.6
NGT+CHF	0.0528			Prediabetes	13.2
NGT+CHF	0.0241			Prediabetes	8.7
NGT+CHF	0.0419			Prediabetes	9.6
NGT+CHF	0.024			Prediabetes	1.4
NGT+CHF	0.0025			Prediabetes	4.2
NGT+CHF	0.0126			Prediabetes	14.7
NGT+CHF	0.0437			Prediabetes	8.3
NGT+CHF	0.0197			Prediabetes	4.8
Prediabetes+CHF	0.0135			Prediabetes	4.7
Prediabetes+CHF	0.0287			Prediabetes	22.4
Prediabetes+CHF	0.0209			Prediabetes	11.3
Prediabetes+CHF	0.0127			Prediabetes	5.3
Prediabetes+CHF	0.0219			Prediabetes	18.2
Prediabetes+CHF	0.0294			Prediabetes	6.1
Prediabetes+CHF	0.014			Prediabetes	6.4
Prediabetes+CHF	0.0215			Prediabetes	8.3
Prediabetes+CHF	0.0152			Prediabetes	14.1
Prediabetes+CHF	0.0187			Prediabetes	9.9
Prediabetes+CHF	0.0167			Prediabetes	4
Prediabetes+CHF	0.0465			Prediabetes	7.5
Prediabetes+CHF	0.0164			Prediabetes	13.5
Prediabetes+CHF	0.0461			Prediabetes	8.3
Prediabetes+CHF	0.0095			Prediabetes	8.1
Prediabetes+CHF	0.0154			Prediabetes	7.1
Prediabetes+CHF	0.0534			Prediabetes	6.8
Prediabetes+CHF	0.0246			Prediabetes	9
Prediabetes+CHF	0.081			Prediabetes	8.2
Prediabetes+CHF	0.0498			Prediabetes	8.5
Prediabetes+CHF	0.0465			Prediabetes	8.2
Prediabetes+CHF	0.0313			Prediabetes	4.5
Prediabetes+CHF	0.0184			Prediabetes	9.9
Prediabetes+CHF	0.0082			Prediabetes	19.1
Prediabetes+CHF	0.0136			Prediabetes	5.6
Prediabetes+CHF	0.0276			Prediabetes	7.4
Prediabetes+CHF	0.0212			Prediabetes	9
Prediabetes+CHF	0.0094			Prediabetes	5.9
Prediabetes+CHF	0.0203			Prediabetes	5.8
Prediabetes+CHF	0.011			Prediabetes	5.1
Prediabetes+CHF	0.0359			Prediabetes	4.8
Prediabetes+CHF	0.016			Prediabetes	41.8
Prediabetes+CHF	0.0395			Prediabetes	19.1
Prediabetes+CHF	0.0128			Prediabetes	3.5
Prediabetes+CHF	0.034			Prediabetes	6.4
Prediabetes+CHF	0.1118			Prediabetes	4.6
Prediabetes+CHF	0.0269			Prediabetes	2.5
Prediabetes+CHF	0.0626			Prediabetes	8.2
Prediabetes+CHF	0.0634			Prediabetes	5.6
Prediabetes+CHF	0.0117			Prediabetes	6.6
Prediabetes+CHF	0.0729			Prediabetes	8.1
Prediabetes+CHF	0.0213			Prediabetes	13.7
Prediabetes+CHF	0.0279			Prediabetes	6.7
Prediabetes+CHF	0.0193			Prediabetes	22.2
Prediabetes+CHF	0.0189			Prediabetes	7.8
Prediabetes+CHF	0.0226			Prediabetes	5.8
Prediabetes+CHF	0.0587			Prediabetes	22.7
Prediabetes+CHF	0.0137			Prediabetes	11.3
Prediabetes+CHF	0.0091			Prediabetes	4.2
Prediabetes+CHF	0.0289			Prediabetes	2.3
Prediabetes+CHF	0.0475			Prediabetes	4.7
Prediabetes+CHF	0.031			Prediabetes	8.2
Prediabetes+CHF	0.0145			Prediabetes	9.6
Prediabetes+CHF	0.0165			Prediabetes	6.9
Prediabetes+CHF	0.0282			Prediabetes	2.8
Prediabetes+CHF+CKD	0.015			Prediabetes	9.9
Prediabetes+CHF+CKD	0.0911			Prediabetes	8
Prediabetes+CHF+CKD	0.1206			Prediabetes	6.6
Prediabetes+CHF+CKD	0.0355			Prediabetes	11.2
Prediabetes+CHF+CKD	0.083			Prediabetes	8.9
Prediabetes+CHF+CKD	0.0458			Prediabetes	7.3
Prediabetes+CHF+CKD	0.0951			Prediabetes	12.1
Prediabetes+CHF+CKD	0.3122			Prediabetes	11.9
Prediabetes+CHF+CKD	0.0269			Prediabetes	22.5
Prediabetes+CHF+CKD	0.104			Prediabetes	6.9
Prediabetes+CHF+CKD	0.1146			Prediabetes	16.1
Prediabetes+CHF+CKD	0.1061			Prediabetes	7.4
Prediabetes+CHF+CKD	0.0246			Prediabetes	9.7
Prediabetes+CHF+CKD	0.0427			Prediabetes	8.8
Prediabetes+CHF+CKD	0.0522			Prediabetes	6.2
Prediabetes+CHF+CKD	0.026			Prediabetes	10.3
Prediabetes+CHF+CKD	0.0321			Prediabetes	10.1
Prediabetes+CHF+CKD	0.0332			Prediabetes	22.2
Prediabetes+CHF	0.109			Prediabetes	5.2
Prediabetes+CHF	0.0906			Prediabetes	9.2
Prediabetes+CHF	0.0225			Prediabetes	5
Prediabetes+CHF	0.1878			Prediabetes	6.1
Prediabetes+CHF	0.0127			Prediabetes	5.1
Prediabetes+CHF	0.0079			Prediabetes	27.2
Prediabetes+CHF	0.041			Prediabetes	14.5
Prediabetes+CHF	0.0166			Prediabetes	6.8
Prediabetes+CHF	0.0146			Prediabetes	12.2
Prediabetes+CHF	0.0328			Prediabetes	20.7
Prediabetes+CHF	0.0246			Prediabetes	5.3
Prediabetes+CHF	0.0415			Prediabetes	3.5
Prediabetes+CHF	0.0198			Prediabetes	3.4
Prediabetes+CHF	0.0167			Prediabetes	16.8
Prediabetes+CHF	0.0721			Prediabetes	13.9
Prediabetes+CHF	0.0871			Prediabetes	15.6
Prediabetes+CHF	0.0512			Prediabetes	16
Prediabetes+CHF	0.012			Prediabetes	3.8
Prediabetes+CHF	0.0107			Prediabetes	4.4
Prediabetes+CHF	0.0125			Prediabetes	6.1
Prediabetes+CHF	0.0998			Prediabetes	3.5
Prediabetes+CHF	0.0281			Prediabetes	12.5
Prediabetes+CHF	0.0488			Prediabetes	4.6
Prediabetes+CHF	0.0201			Prediabetes	25.9
Prediabetes+CHF	0.0178			Prediabetes	5.5
Prediabetes+CHF	0.0097			Prediabetes	5.5
Prediabetes+CHF	0.0296			Prediabetes	7
Prediabetes+CHF	0.1421			Prediabetes	30
Prediabetes+CHF+CKD	0.0563			Prediabetes	6.5
Prediabetes+CHF+CKD	0.0844			Prediabetes	5.9
Prediabetes+CHF+CKD	0.3681			Prediabetes	2.7
Prediabetes+CHF+CKD	0.038			Prediabetes	3.4
Prediabetes+CHF+CKD	0.2048			Prediabetes	6.3
Prediabetes+CHF+CKD	0.0374			Prediabetes	20.4
Prediabetes+CHF+CKD	0.0432			Prediabetes	8.6
Prediabetes+CHF+CKD	0.0609			Prediabetes	6.6
Prediabetes+CHF+CKD	0.0456			Prediabetes	5.4
Prediabetes+CHF+CKD	0.0453			Prediabetes	3.2
Prediabetes+CHF+CKD	0.038			Prediabetes	7
Prediabetes+CHF+CKD	0.0926			Prediabetes	4.2
Prediabetes+CHF+CKD	0.0323			Prediabetes	7.3
Prediabetes+CHF+CKD	0.0154			Prediabetes	3
Prediabetes+CHF+CKD	0.0323			Prediabetes	5.1
Prediabetes+CHF+CKD	0.0249			Prediabetes	25.8
T2D+CHF	0.1049			Prediabetes	4.6
T2D+CHF	0.0229			Prediabetes	4
T2D+CHF	0.0905			Prediabetes	16.7
T2D+CHF	0.0188			Prediabetes	18.7
T2D+CHF	0.0042			Prediabetes	4.5
T2D+CHF	0.1043			Prediabetes	6.4
T2D+CHF	0.0474			Prediabetes	4.5
T2D+CHF	0.033			Prediabetes	4.6
T2D+CHF	0.0112			Prediabetes	4.8
T2D+CHF	0.0289			Prediabetes	4.1
T2D+CHF	0.2311			Prediabetes	7.6
T2D+CHF	0.0178			Prediabetes	6.2
T2D+CHF	0.0268			Prediabetes	3.1
T2D+CHF	0.0623			Prediabetes	5.6
T2D+CHF	0.0032			Prediabetes	3.1
T2D+CHF	0.026			Prediabetes	14.2
T2D+CHF	0.0271			Prediabetes	5.7
T2D+CHF	0.0357			Prediabetes	6.9
T2D+CHF	0.0247			Prediabetes	9.7
T2D+CHF	0.0117			Prediabetes	5
T2D+CHF	0.133			Prediabetes	4.3
T2D+CHF	0.0097			Prediabetes	7.2
T2D+CHF	0.0189			Prediabetes	7.9
T2D+CHF	0.0301			Prediabetes	14.5
T2D+CHF	0.0757			Prediabetes	5.8
T2D+CHF	0.0133			Prediabetes	4.6
T2D+CHF	0.0427			Prediabetes	3.9
T2D+CHF	0.0361			Prediabetes	6.5
T2D+CHF	0.03			Prediabetes	5.1
T2D+CHF	0.0236			Prediabetes	14.2
T2D+CHF	0.0158			Prediabetes	7.7
T2D+CHF	0.0351			Prediabetes	9.4
T2D+CHF	0.04			Prediabetes	7.3
T2D+CHF	0.0107			Prediabetes	4.1
T2D+CHF	0.0045			Prediabetes	12.6
T2D+CHF	0.1069			Prediabetes	9.3
T2D+CHF	0.044			Prediabetes	6.4
T2D+CHF+CKD	0.1206			Prediabetes	7.3
T2D+CHF+CKD	0.0644			Prediabetes	7.2
T2D+CHF+CKD	0.0324			Prediabetes	13.2
T2D+CHF+CKD	0.0816			Prediabetes	4.5
T2D+CHF+CKD	0.0231			Prediabetes	13.2
T2D+CHF+CKD	0.0662			Prediabetes	6
T2D+CHF+CKD	0.0125			Prediabetes	11.4
T2D+CHF+CKD	0.0347			Prediabetes	10.9
T2D+CHF+CKD	0.1028			Prediabetes	5.4
T2D+CHF+CKD	0.055			Prediabetes	6.7
T2D+CHF+CKD	0.219			Prediabetes	4.4
T2D+CHF+CKD	0.0389			Prediabetes	11.5
T2D+CHF+CKD	0.0502			Prediabetes	70.9
T2D+CHF+CKD	0.0692			Prediabetes	21
T2D+CHF+CKD	0.0795			Prediabetes	13.3
T2D+CHF+CKD	0.057			Prediabetes	14.6
T2D+CHF	0.0174			Prediabetes	3.4
T2D+CHF	0.0333			Prediabetes	13.4
T2D+CHF	0.0479			Prediabetes	7.2
T2D+CHF	0.0459			Prediabetes	6.5
T2D+CHF	0.0241			Prediabetes	24.9
T2D+CHF	0.008			Prediabetes	7
T2D+CHF	0.0285			Prediabetes	5.9
T2D+CHF	0.1054			Prediabetes	6.1
T2D+CHF	0.1888			Prediabetes	3.2
T2D+CHF	0.0479			Prediabetes	5.5
T2D+CHF	0.0488			Prediabetes	7.5
T2D+CHF	0.0132			Prediabetes	26.9
T2D+CHF	0.0861			Prediabetes	4.1
T2D+CHF	0.239			Prediabetes	14.7
T2D+CHF	0.048			Prediabetes	3.8
T2D+CHF	0.019			Prediabetes	6.1
T2D+CHF	0.017			Prediabetes	7.1
T2D+CHF	0.0259			Prediabetes	14.9
T2D+CHF	0.019			Prediabetes	2
				Prediabetes	3.7
				Prediabetes	11.5
				NGT	3.3
				NGT	5.4
				NGT	13
				NGT	9
				NGT	7.8
				NGT	3.2
				NGT	7.4
				NGT	3.7
				NGT	2.5
				NGT	8.4
				NGT	9.4
				NGT	5.9
				NGT	5.2
				NGT	3.8
				NGT	3.9
				NGT	8.1
				NGT	6.5
				NGT	46.7
				NGT	5.4
				NGT	7.1
				NGT	5.5
				NGT	13.6
				NGT	14.3
				NGT	4.9
				NGT	6.2
				NGT	9.5
				NGT	6.2
				NGT	5.1
				NGT	11.5
				NGT	7
				NGT	19.4
				NGT	6.8
				NGT	9.7
				NGT	5.3
				NGT	6.5
				NGT	4
				NGT	5.9
				NGT	14.8
				NGT	17.6
				NGT	4.5
				NGT	2.6
				NGT	12.5
				NGT	9.5
				NGT	3.2
				NGT	5.8
				NGT	5.5
				NGT	8.1
				NGT	6.3
				NGT	8.5
				NGT	19.2
				NGT	7
				NGT	6.3
				NGT	6.8
				NGT	8.3
				NGT	9.8
				NGT	4.9
				NGT	12.5
				NGT	2.4
				NGT	21.8
				NGT	6.8
				NGT	20.6
				NGT	9.9
				NGT	10.2
				NGT	3.4
				NGT	6.3
				NGT	10.1
				NGT	5.4
				NGT	10.7
				NGT	12
				NGT	7.1
				NGT	8.2
				NGT	5
				NGT	2
				NGT	15.3
				NGT	16
				NGT	8.4
				NGT	7.6
				NGT	37
				NGT	7.9
				NGT	4.8
				NGT	9.1
				NGT	12.2
				NGT	1.6
				NGT	6.8
				NGT	5.7
				NGT	7.1
				NGT	8.4
				NGT	5.5
				NGT	9
				NGT	14.9
				NGT	5.9
				NGT	7.1
				NGT	14.7
				NGT	8.3
				NGT	7
				NGT	6.5
				NGT	0.1
				NGT	6.5
				NGT	4.1
				NGT	7.1
				NGT	6
				NGT	5.1
				NGT	5.3
				NGT	9.6
				NGT	7.4
				NGT	4.3
				NGT	3.9
				NGT	2.8
				NGT	2.8
				NGT	8.4
				NGT	10.4
				NGT	11
				NGT	2.6
				NGT	4.6
				NGT	5.8
				NGT	8.6
				NGT	12.3
				NGT	9.8
				NGT	4.3
				NGT	16.7
				NGT	6.1
				NGT	3.8
				NGT	12.6
				NGT	14.1
				NGT	5.7
				T2D	5
				T2D	25.6
				T2D	8.6
				T2D	9.4
				T2D	8.7
				T2D	5.4
				T2D	47.4
				T2D	4.7
				T2D	30.2
				T2D	14.4
				T2D	12.6
				T2D	9.2
				T2D	10.8
				T2D	10.4
				T2D	17.9
				T2D	13.8
				T2D	9.9
