# Supplementary material for: Microbial metabolites in chronic heart failure and its common comorbidities
Source: EMBO Mol Med. 2023 May 8;15(6):e16928. doi: 10.15252/emmm.202216928 (PMC10245034; doi:10.15252/emmm.202216928)
Supplement: Supplementary file 9 — Source Data for Figure 2 [file EMMM-15-e16928-s009.zip › Figure2/2C/phenylacetylglutamine.xlsx]

## Sheet: Sheet1
group	Phenylacetylglutamine
NGT	3.7584
NGT	1.0922
NGT	6.0342
NGT	13.8034
NGT	1.2025
NGT	1.0836
NGT	0.9337
NGT	6.3234
NGT	9.175
NGT	1.5792
NGT	2.6312
NGT	2.1543
NGT	1.0749
NGT	2.3227
NGT	1.1609
NGT	3.1991
NGT	5.4833
NGT	1.5336
NGT	2.1107
NGT	4.8913
NGT	1.3906
NGT	2.4111
NGT	1.193
NGT+CHF	5.3279
NGT+CHF	6.8096
NGT+CHF	4.2997
NGT+CHF	4.3291
NGT+CHF	2.7591
NGT+CHF	4.7394
NGT+CHF	1.6778
NGT+CHF	38.6675
NGT+CHF	1.796
NGT+CHF	2.9717
NGT+CHF	8.2172
NGT+CHF	13.7999
NGT+CHF	2.2778
NGT+CHF	3.7198
NGT+CHF	6.15
NGT+CHF	4.2081
NGT+CHF	8.2203
NGT+CHF	10.1213
NGT+CHF	2.2205
NGT+CHF	5.3378
NGT+CHF	3.5034
NGT+CHF	1.2226
NGT+CHF	2.2961
NGT+CHF	1.1282
NGT+CHF	2.4051
NGT+CHF	3.6572
NGT+CHF	2.1466
NGT+CHF	7.1991
NGT+CHF	7.208
NGT+CHF	0.9364
NGT+CHF	1.7154
NGT+CHF	8.8488
NGT+CHF	6.5571
NGT+CHF	1.9104
NGT+CHF	5.4563
NGT+CHF	4.2469
NGT+CHF	5.0665
NGT+CHF	1.6416
NGT+CHF	1.5693
NGT+CHF	3.0615
NGT+CHF	2.3984
NGT+CHF	6.6906
NGT+CHF	2.0461
NGT+CHF	8.4325
NGT+CHF	4.783
NGT+CHF	0.4469
NGT+CHF	1.9179
NGT+CHF	5.7888
Prediabetes+CHF	6.6519
Prediabetes+CHF	1.6364
Prediabetes+CHF	2.074
Prediabetes+CHF	0.525
Prediabetes+CHF	4.3585
Prediabetes+CHF	4.0962
Prediabetes+CHF	1.687
Prediabetes+CHF	4.6819
Prediabetes+CHF	1.0078
Prediabetes+CHF	3.737
Prediabetes+CHF	5.4781
Prediabetes+CHF	13.5924
Prediabetes+CHF	0.3943
Prediabetes+CHF	0.6108
Prediabetes+CHF	7.1854
Prediabetes+CHF	1.457
Prediabetes+CHF	6.6964
Prediabetes+CHF	3.4379
Prediabetes+CHF	8.194
Prediabetes+CHF	4.9319
Prediabetes+CHF	2.1351
Prediabetes+CHF	1.4789
Prediabetes+CHF	6.352
Prediabetes+CHF	3.3285
Prediabetes+CHF	0.6511
Prediabetes+CHF	6.0206
Prediabetes+CHF	11.1809
Prediabetes+CHF	4.1056
Prediabetes+CHF	1.0794
Prediabetes+CHF	2.7823
Prediabetes+CHF	8.3951
Prediabetes+CHF	1.8445
Prediabetes+CHF	4.745
Prediabetes+CHF	3.1468
Prediabetes+CHF	2.423
Prediabetes+CHF	1.4572
Prediabetes+CHF	2.4172
Prediabetes+CHF	3.2106
Prediabetes+CHF	6.657
Prediabetes+CHF	3.8012
Prediabetes+CHF	2.9231
Prediabetes+CHF	9.1998
Prediabetes+CHF	6.8121
Prediabetes+CHF	7.4378
Prediabetes+CHF	5.8818
Prediabetes+CHF	7.827
Prediabetes+CHF	7.5868
Prediabetes+CHF	7.2188
Prediabetes+CHF	0.9426
Prediabetes+CHF	3.2355
Prediabetes+CHF	12.9998
Prediabetes+CHF	6.9728
Prediabetes+CHF	4.7031
Prediabetes+CHF	4.0765
Prediabetes+CHF	5.6305
Prediabetes+CHF+CKD	0.9262
Prediabetes+CHF+CKD	21.4148
Prediabetes+CHF+CKD	153.014
Prediabetes+CHF+CKD	8.3357
Prediabetes+CHF+CKD	3.3013
Prediabetes+CHF+CKD	3.9211
Prediabetes+CHF+CKD	1.4422
Prediabetes+CHF+CKD	13.0693
Prediabetes+CHF+CKD	2.3367
Prediabetes+CHF+CKD	0.7477
Prediabetes+CHF+CKD	6.9427
Prediabetes+CHF+CKD	14.5527
Prediabetes+CHF+CKD	8.1538
Prediabetes+CHF+CKD	8.3036
Prediabetes+CHF+CKD	11.7334
Prediabetes+CHF+CKD	12.7396
Prediabetes+CHF+CKD	13.4807
Prediabetes+CHF+CKD	10.3994
Prediabetes+CHF	2.443
Prediabetes+CHF	7.5559
Prediabetes+CHF	0.8669
Prediabetes+CHF	2.5401
Prediabetes+CHF	5.3085
Prediabetes+CHF	1.932
Prediabetes+CHF	3.5766
Prediabetes+CHF	16.4702
Prediabetes+CHF	2.7802
Prediabetes+CHF	6.5736
Prediabetes+CHF	10.3608
Prediabetes+CHF	10.4923
Prediabetes+CHF	4.2549
Prediabetes+CHF	4.4584
Prediabetes+CHF	5.6929
Prediabetes+CHF	13.197
Prediabetes+CHF	9.1497
Prediabetes+CHF	9.0763
Prediabetes+CHF	8.0514
Prediabetes+CHF	4.6709
Prediabetes+CHF	2.0912
Prediabetes+CHF	7.4298
Prediabetes+CHF	3.9784
Prediabetes+CHF	5.006
Prediabetes+CHF	14.019
Prediabetes+CHF	4.3607
Prediabetes+CHF	3.4019
Prediabetes+CHF	4.8811
Prediabetes+CHF+CKD	10.8047
Prediabetes+CHF+CKD	2.247
Prediabetes+CHF+CKD	13.0141
Prediabetes+CHF+CKD	15.6616
Prediabetes+CHF+CKD	5.3745
Prediabetes+CHF+CKD	2.6082
Prediabetes+CHF+CKD	1.8066
Prediabetes+CHF+CKD	9.1469
Prediabetes+CHF+CKD	4.1082
Prediabetes+CHF+CKD	1.1555
Prediabetes+CHF+CKD	5.7082
Prediabetes+CHF+CKD	5.8407
Prediabetes+CHF+CKD	3.6241
Prediabetes+CHF+CKD	7.8375
Prediabetes+CHF+CKD	6.421
Prediabetes+CHF+CKD	13.3448
T2D+CHF	3.099
T2D+CHF	5.2226
T2D+CHF	2.724
T2D+CHF	8.551
T2D+CHF	4.0126
T2D+CHF	1.4774
T2D+CHF	5.6124
T2D+CHF	6.834
T2D+CHF	9.708
T2D+CHF	7.1067
T2D+CHF	9.5469
T2D+CHF	2.3832
T2D+CHF	2.5552
T2D+CHF	1.8724
T2D+CHF	2.2744
T2D+CHF	4.6575
T2D+CHF	1.3643
T2D+CHF	3.2256
T2D+CHF	1.4004
T2D+CHF	4.0925
T2D+CHF	1.5528
T2D+CHF	3.6891
T2D+CHF	3.5934
T2D+CHF	0.9823
T2D+CHF	2.7397
T2D+CHF	12.5065
T2D+CHF	8.4913
T2D+CHF	3.8176
T2D+CHF	9.7627
T2D+CHF	2.7763
T2D+CHF	5.7966
T2D+CHF	2.3017
T2D+CHF	4.2186
T2D+CHF	10.5164
T2D+CHF	0.6461
T2D+CHF	5.9575
T2D+CHF	19.9896
T2D+CHF+CKD	1.2642
T2D+CHF+CKD	5.7545
T2D+CHF+CKD	12.4054
T2D+CHF+CKD	17.8818
T2D+CHF+CKD	10.5715
T2D+CHF+CKD	3.1407
T2D+CHF+CKD	5.0117
T2D+CHF+CKD	13.7593
T2D+CHF+CKD	5.5297
T2D+CHF+CKD	6.8768
T2D+CHF+CKD	11.2
T2D+CHF+CKD	1.8822
T2D+CHF+CKD	1.8512
T2D+CHF+CKD	5.7864
T2D+CHF+CKD	5.3646
T2D+CHF+CKD	7.5457
T2D+CHF	2.7346
T2D+CHF	6.4421
T2D+CHF	10.8854
T2D+CHF	4.1563
T2D+CHF	5.8285
T2D+CHF	1.5046
T2D+CHF	5.4327
T2D+CHF	3.0957
T2D+CHF	6.9373
T2D+CHF	1.0039
T2D+CHF	1.5327
T2D+CHF	6.3705
T2D+CHF	5.8128
T2D+CHF	11.5648
T2D+CHF	11.584
T2D+CHF	3.1813
T2D+CHF	2.5988
T2D+CHF	0.8771
T2D+CHF	6.3904
