# Supplementary material for: Microbial metabolites in chronic heart failure and its common comorbidities
Source: EMBO Mol Med. 2023 May 8;15(6):e16928. doi: 10.15252/emmm.202216928 (PMC10245034; doi:10.15252/emmm.202216928)
Supplement: Supplementary file 9 — Source Data for Figure 2 [file EMMM-15-e16928-s009.zip › Figure2/2D/Mandelic acid_serum level.xlsx]

## Sheet: Sheet1
group	Mandelic acid
NGT	0.0488
NGT	0.048
NGT	0.0529
NGT	0.0493
NGT	0.0484
NGT	0.0379
NGT	0.0537
NGT	0.0621
NGT	0.0652
NGT	0.0417
NGT	0.0531
NGT	0.0462
NGT	0.0533
NGT	0.0508
NGT	0.0501
NGT	0.0607
NGT	0.0772
NGT	0.0593
NGT	0.0455
NGT	0.0405
NGT	0.0505
NGT	0.0478
NGT	0.058
NGT+CHF	0.0581
NGT+CHF	0.066
NGT+CHF	0.0546
NGT+CHF	0.0399
NGT+CHF	0.0535
NGT+CHF	0.0397
NGT+CHF	0.0498
NGT+CHF	0.2268
NGT+CHF	0.048
NGT+CHF	0.0523
NGT+CHF	0.0472
NGT+CHF	0.0545
NGT+CHF	0.0443
NGT+CHF	0.063
NGT+CHF	0.0478
NGT+CHF	0.0522
NGT+CHF	0.0464
NGT+CHF	0.0464
NGT+CHF	0.0916
NGT+CHF	0.0629
NGT+CHF	0.0858
NGT+CHF	0.0431
NGT+CHF	0.0544
NGT+CHF	0.0496
NGT+CHF	0.0552
NGT+CHF	0.0578
NGT+CHF	0.0522
NGT+CHF	0.0547
NGT+CHF	0.0415
NGT+CHF	0.054
NGT+CHF	0.0672
NGT+CHF	0.053
NGT+CHF	0.0594
NGT+CHF	0.0573
NGT+CHF	0.0939
NGT+CHF	0.0452
NGT+CHF	0.0504
NGT+CHF	0.0614
NGT+CHF	0.0427
NGT+CHF	0.0537
NGT+CHF	0.0667
NGT+CHF	0.0678
NGT+CHF	0.0541
NGT+CHF	0.0574
NGT+CHF	0.0522
NGT+CHF	0.0437
NGT+CHF	0.0432
NGT+CHF	0.0503
Prediabetes+CHF	0.0508
Prediabetes+CHF	0.0622
Prediabetes+CHF	0.0579
Prediabetes+CHF	0.05
Prediabetes+CHF	0.0606
Prediabetes+CHF	0.0542
Prediabetes+CHF	0.0427
Prediabetes+CHF	0.0642
Prediabetes+CHF	0.0539
Prediabetes+CHF	0.0558
Prediabetes+CHF	0.0608
Prediabetes+CHF	0.0617
Prediabetes+CHF	0.0554
Prediabetes+CHF	0.0871
Prediabetes+CHF	0.0578
Prediabetes+CHF	0.0534
Prediabetes+CHF	0.0611
Prediabetes+CHF	0.0616
Prediabetes+CHF	0.0595
Prediabetes+CHF	0.0589
Prediabetes+CHF	0.0435
Prediabetes+CHF	0.0479
Prediabetes+CHF	0.0453
Prediabetes+CHF	0.0518
Prediabetes+CHF	0.0487
Prediabetes+CHF	0.0494
Prediabetes+CHF	0.0407
Prediabetes+CHF	0.0402
Prediabetes+CHF	0.0559
Prediabetes+CHF	0.0597
Prediabetes+CHF	0.0763
Prediabetes+CHF	0.0519
Prediabetes+CHF	0.1036
Prediabetes+CHF	0.0556
Prediabetes+CHF	0.0516
Prediabetes+CHF	0.0494
Prediabetes+CHF	0.0458
Prediabetes+CHF	0.0574
Prediabetes+CHF	0.0447
Prediabetes+CHF	0.0492
Prediabetes+CHF	0.0655
Prediabetes+CHF	0.0486
Prediabetes+CHF	0.0568
Prediabetes+CHF	0.0657
Prediabetes+CHF	0.0672
Prediabetes+CHF	0.0454
Prediabetes+CHF	0.0573
Prediabetes+CHF	0.0442
Prediabetes+CHF	0.0502
Prediabetes+CHF	0.053
Prediabetes+CHF	0.0489
Prediabetes+CHF	0.053
Prediabetes+CHF	0.0425
Prediabetes+CHF	0.0493
Prediabetes+CHF	0.0476
Prediabetes+CHF+CKD	0.0585
Prediabetes+CHF+CKD	0.0674
Prediabetes+CHF+CKD	0.2013
Prediabetes+CHF+CKD	0.0557
Prediabetes+CHF+CKD	0.0663
Prediabetes+CHF+CKD	0.0531
Prediabetes+CHF+CKD	0.1011
Prediabetes+CHF+CKD	0.2782
Prediabetes+CHF+CKD	0.04
Prediabetes+CHF+CKD	0.0448
Prediabetes+CHF+CKD	0.0521
Prediabetes+CHF+CKD	0.0562
Prediabetes+CHF+CKD	0.0446
Prediabetes+CHF+CKD	0.059
Prediabetes+CHF+CKD	0.0578
Prediabetes+CHF+CKD	0.0681
Prediabetes+CHF+CKD	0.061
Prediabetes+CHF+CKD	0.0497
Prediabetes+CHF	0.0498
Prediabetes+CHF	0.0583
Prediabetes+CHF	0.0479
Prediabetes+CHF	0.0433
Prediabetes+CHF	0.0569
Prediabetes+CHF	0.0558
Prediabetes+CHF	0.0594
Prediabetes+CHF	0.0526
Prediabetes+CHF	0.0571
Prediabetes+CHF	0.0919
Prediabetes+CHF	0.0414
Prediabetes+CHF	0.0498
Prediabetes+CHF	0.0379
Prediabetes+CHF	0.0512
Prediabetes+CHF	0.0521
Prediabetes+CHF	0.0547
Prediabetes+CHF	0.048
Prediabetes+CHF	0.0516
Prediabetes+CHF	0.0588
Prediabetes+CHF	0.0586
Prediabetes+CHF	0.0508
Prediabetes+CHF	0.0563
Prediabetes+CHF	0.0432
Prediabetes+CHF	0.0531
Prediabetes+CHF	0.043
Prediabetes+CHF	0.0492
Prediabetes+CHF	0.0538
Prediabetes+CHF	0.058
Prediabetes+CHF+CKD	0.058
Prediabetes+CHF+CKD	0.0601
Prediabetes+CHF+CKD	0.0541
Prediabetes+CHF+CKD	0.0489
Prediabetes+CHF+CKD	0.0567
Prediabetes+CHF+CKD	0.0503
Prediabetes+CHF+CKD	0.0671
Prediabetes+CHF+CKD	0.0585
Prediabetes+CHF+CKD	0.0654
Prediabetes+CHF+CKD	0.0544
Prediabetes+CHF+CKD	0.0508
Prediabetes+CHF+CKD	0.062
Prediabetes+CHF+CKD	0.0605
Prediabetes+CHF+CKD	0.0624
Prediabetes+CHF+CKD	0.0445
Prediabetes+CHF+CKD	0.0576
T2D+CHF	0.0542
T2D+CHF	0.0553
T2D+CHF	0.051
T2D+CHF	0.0597
T2D+CHF	0.0609
T2D+CHF	0.051
T2D+CHF	0.0546
T2D+CHF	0.0533
T2D+CHF	0.0504
T2D+CHF	0.0735
T2D+CHF	0.0672
T2D+CHF	0.0552
T2D+CHF	0.0484
T2D+CHF	0.0543
T2D+CHF	0.0553
T2D+CHF	0.064
T2D+CHF	0.0773
T2D+CHF	0.0647
T2D+CHF	0.0542
T2D+CHF	0.0531
T2D+CHF	0.0679
T2D+CHF	0.0521
T2D+CHF	0.0465
T2D+CHF	0.0491
T2D+CHF	0.048
T2D+CHF	0.0566
T2D+CHF	0.0578
T2D+CHF	0.0711
T2D+CHF	0.0554
T2D+CHF	0.0529
T2D+CHF	0.0553
T2D+CHF	0.0553
T2D+CHF	0.0583
T2D+CHF	0.0566
T2D+CHF	0.0593
T2D+CHF	0.0545
T2D+CHF	0.8963
T2D+CHF+CKD	0.0689
T2D+CHF+CKD	0.0897
T2D+CHF+CKD	0.0491
T2D+CHF+CKD	0.0581
T2D+CHF+CKD	0.0567
T2D+CHF+CKD	0.0566
T2D+CHF+CKD	0.0799
T2D+CHF+CKD	0.0567
T2D+CHF+CKD	0.0611
T2D+CHF+CKD	0.0517
T2D+CHF+CKD	0.0888
T2D+CHF+CKD	0.0584
T2D+CHF+CKD	0.0983
T2D+CHF+CKD	0.0666
T2D+CHF+CKD	0.0824
T2D+CHF+CKD	0.103
T2D+CHF	0.059
T2D+CHF	0.0458
T2D+CHF	0.0872
T2D+CHF	0.0824
T2D+CHF	0.0673
T2D+CHF	0.0542
T2D+CHF	0.0548
T2D+CHF	0.0445
T2D+CHF	0.0533
T2D+CHF	0.045
T2D+CHF	0.0548
T2D+CHF	0.0498
T2D+CHF	0.0574
T2D+CHF	0.0592
T2D+CHF	0.069
T2D+CHF	0.0722
T2D+CHF	0.0556
T2D+CHF	0.0439
T2D+CHF	0.0806
