# Supplementary material for: Microbial metabolites in chronic heart failure and its common comorbidities
Source: EMBO Mol Med. 2023 May 8;15(6):e16928. doi: 10.15252/emmm.202216928 (PMC10245034; doi:10.15252/emmm.202216928)
Supplement: Supplementary file 9 — Source Data for Figure 2 [file EMMM-15-e16928-s009.zip › Figure2/2E/Homovanillic acid_serum level.xlsx]

## Sheet: Sheet1
group	Homovanillic acid
NGT	0.9317
NGT	0.5956
NGT	0.8631
NGT	0.7467
NGT	0.7275
NGT	0.7605
NGT	0.6995
NGT	0.7081
NGT	0.97
NGT	0.6354
NGT	0.779
NGT	0.8724
NGT	0.4755
NGT	0.8475
NGT	0.7352
NGT	0.6918
NGT	0.8099
NGT	0.5845
NGT	0.7498
NGT	0.6361
NGT	0.4842
NGT	0.5562
NGT	0.9725
NGT+CHF	1.293
NGT+CHF	0.8744
NGT+CHF	0.7443
NGT+CHF	0.7429
NGT+CHF	0.7933
NGT+CHF	1.1382
NGT+CHF	0.6629
NGT+CHF	0.6502
NGT+CHF	1.0366
NGT+CHF	0.5972
NGT+CHF	1.0031
NGT+CHF	0.6992
NGT+CHF	0.8628
NGT+CHF	0.9655
NGT+CHF	0.9197
NGT+CHF	0.5818
NGT+CHF	0.901
NGT+CHF	0.5474
NGT+CHF	1.0343
NGT+CHF	0.5785
NGT+CHF	0.5772
NGT+CHF	0.7888
NGT+CHF	1.0852
NGT+CHF	0.8096
NGT+CHF	0.8296
NGT+CHF	0.9466
NGT+CHF	0.5891
NGT+CHF	1.5003
NGT+CHF	0.8119
NGT+CHF	0.7453
NGT+CHF	0.7202
NGT+CHF	0.877
NGT+CHF	0.7585
NGT+CHF	1.3259
NGT+CHF	1.2124
NGT+CHF	0.9947
NGT+CHF	0.6905
NGT+CHF	0.8844
NGT+CHF	1.0512
NGT+CHF	0.8501
NGT+CHF	1.0619
NGT+CHF	0.7809
NGT+CHF	0.984
NGT+CHF	0.6995
NGT+CHF	0.9226
NGT+CHF	0.6448
NGT+CHF	0.708
NGT+CHF	0.4826
Prediabetes+CHF	0.8584
Prediabetes+CHF	1.0578
Prediabetes+CHF	0.8853
Prediabetes+CHF	0.4956
Prediabetes+CHF	0.7039
Prediabetes+CHF	0.883
Prediabetes+CHF	0.7664
Prediabetes+CHF	0.7681
Prediabetes+CHF	1.0634
Prediabetes+CHF	0.9909
Prediabetes+CHF	0.8
Prediabetes+CHF	2.6124
Prediabetes+CHF	0.9745
Prediabetes+CHF	0.9678
Prediabetes+CHF	0.7612
Prediabetes+CHF	0.712
Prediabetes+CHF	0.851
Prediabetes+CHF	1.2415
Prediabetes+CHF	0.6097
Prediabetes+CHF	1.1913
Prediabetes+CHF	0.8199
Prediabetes+CHF	0.8152
Prediabetes+CHF	1.1382
Prediabetes+CHF	0.5644
Prediabetes+CHF	0.7214
Prediabetes+CHF	2.2084
Prediabetes+CHF	0.7478
Prediabetes+CHF	0.5857
Prediabetes+CHF	0.8857
Prediabetes+CHF	0.8525
Prediabetes+CHF	1.3895
Prediabetes+CHF	1.1438
Prediabetes+CHF	2.0613
Prediabetes+CHF	0.8542
Prediabetes+CHF	1.2625
Prediabetes+CHF	1.2574
Prediabetes+CHF	0.918
Prediabetes+CHF	1.1638
Prediabetes+CHF	1.021
Prediabetes+CHF	0.8956
Prediabetes+CHF	0.6689
Prediabetes+CHF	0.7288
Prediabetes+CHF	0.961
Prediabetes+CHF	1.0786
Prediabetes+CHF	1.2091
Prediabetes+CHF	0.7834
Prediabetes+CHF	1.2225
Prediabetes+CHF	0.7802
Prediabetes+CHF	0.5732
Prediabetes+CHF	0.6987
Prediabetes+CHF	0.8501
Prediabetes+CHF	0.8046
Prediabetes+CHF	1.6546
Prediabetes+CHF	1.4232
Prediabetes+CHF	0.5099
Prediabetes+CHF+CKD	0.7991
Prediabetes+CHF+CKD	0.6019
Prediabetes+CHF+CKD	1.3955
Prediabetes+CHF+CKD	1.2749
Prediabetes+CHF+CKD	1.6624
Prediabetes+CHF+CKD	0.9597
Prediabetes+CHF+CKD	3.8569
Prediabetes+CHF+CKD	0.8972
Prediabetes+CHF+CKD	1.3104
Prediabetes+CHF+CKD	5.0197
Prediabetes+CHF+CKD	2.5072
Prediabetes+CHF+CKD	0.9851
Prediabetes+CHF+CKD	0.9751
Prediabetes+CHF+CKD	0.7072
Prediabetes+CHF+CKD	0.9041
Prediabetes+CHF+CKD	0.7274
Prediabetes+CHF+CKD	0.8688
Prediabetes+CHF+CKD	0.9786
Prediabetes+CHF	0.9537
Prediabetes+CHF	1.1382
Prediabetes+CHF	0.6027
Prediabetes+CHF	0.8122
Prediabetes+CHF	1.0352
Prediabetes+CHF	0.9307
Prediabetes+CHF	1.4456
Prediabetes+CHF	1.1455
Prediabetes+CHF	0.4379
Prediabetes+CHF	1.11
Prediabetes+CHF	1.0445
Prediabetes+CHF	1.6003
Prediabetes+CHF	0.9059
Prediabetes+CHF	0.9851
Prediabetes+CHF	0.5965
Prediabetes+CHF	0.8668
Prediabetes+CHF	1.0432
Prediabetes+CHF	0.5712
Prediabetes+CHF	0.8463
Prediabetes+CHF	1.0506
Prediabetes+CHF	0.9673
Prediabetes+CHF	1.4542
Prediabetes+CHF	0.839
Prediabetes+CHF	1.0908
Prediabetes+CHF	0.905
Prediabetes+CHF	0.7009
Prediabetes+CHF	0.5729
Prediabetes+CHF	1.9259
Prediabetes+CHF+CKD	1.1709
Prediabetes+CHF+CKD	1.0237
Prediabetes+CHF+CKD	7.0413
Prediabetes+CHF+CKD	0.9357
Prediabetes+CHF+CKD	1.4735
Prediabetes+CHF+CKD	1.3937
Prediabetes+CHF+CKD	1.7485
Prediabetes+CHF+CKD	1.4067
Prediabetes+CHF+CKD	0.9496
Prediabetes+CHF+CKD	0.855
Prediabetes+CHF+CKD	1.1273
Prediabetes+CHF+CKD	2.4369
Prediabetes+CHF+CKD	0.7388
Prediabetes+CHF+CKD	1.1972
Prediabetes+CHF+CKD	1.314
Prediabetes+CHF+CKD	1.7816
T2D+CHF	1.0296
T2D+CHF	0.8287
T2D+CHF	0.6564
T2D+CHF	0.8032
T2D+CHF	0.507
T2D+CHF	1.2623
T2D+CHF	1.0156
T2D+CHF	1.3407
T2D+CHF	1.532
T2D+CHF	0.8323
T2D+CHF	0.9283
T2D+CHF	0.9
T2D+CHF	0.6863
T2D+CHF	0.7549
T2D+CHF	0.4098
T2D+CHF	0.7247
T2D+CHF	1.042
T2D+CHF	0.9525
T2D+CHF	0.8155
T2D+CHF	0.6179
T2D+CHF	0.6843
T2D+CHF	0.8149
T2D+CHF	0.5841
T2D+CHF	1.2144
T2D+CHF	0.4984
T2D+CHF	0.598
T2D+CHF	0.8492
T2D+CHF	1.1536
T2D+CHF	0.4571
T2D+CHF	1.4927
T2D+CHF	4.3331
T2D+CHF	0.9658
T2D+CHF	0.8169
T2D+CHF	0.6392
T2D+CHF	0.4753
T2D+CHF	1.1904
T2D+CHF	0.8887
T2D+CHF+CKD	1.0389
T2D+CHF+CKD	0.5666
T2D+CHF+CKD	0.7418
T2D+CHF+CKD	1.7142
T2D+CHF+CKD	1.0755
T2D+CHF+CKD	2.0322
T2D+CHF+CKD	1.7712
T2D+CHF+CKD	1.1461
T2D+CHF+CKD	1.0391
T2D+CHF+CKD	1.2072
T2D+CHF+CKD	3.4111
T2D+CHF+CKD	0.8658
T2D+CHF+CKD	1.8928
T2D+CHF+CKD	0.8026
T2D+CHF+CKD	1.0302
T2D+CHF+CKD	1.0661
T2D+CHF	0.9425
T2D+CHF	0.8851
T2D+CHF	0.7305
T2D+CHF	0.7924
T2D+CHF	0.9467
T2D+CHF	0.7398
T2D+CHF	0.9692
T2D+CHF	0.7024
T2D+CHF	2.0686
T2D+CHF	1.7692
T2D+CHF	1.0474
T2D+CHF	0.6506
T2D+CHF	0.7587
T2D+CHF	1.2658
T2D+CHF	1.2873
T2D+CHF	0.5776
T2D+CHF	0.7903
T2D+CHF	0.9173
T2D+CHF	0.8675
