# Supplementary material for: Microbial metabolites in chronic heart failure and its common comorbidities
Source: EMBO Mol Med. 2023 May 8;15(6):e16928. doi: 10.15252/emmm.202216928 (PMC10245034; doi:10.15252/emmm.202216928)
Supplement: Supplementary file 10 — Source Data for Figure 3 [file EMMM-15-e16928-s003.zip]

Archive with 45 entries (36 files):
- Figure3/
- Figure3/3B/
- Figure3/3B/.DS_Store
- __MACOSX/
- __MACOSX/Figure3/
- __MACOSX/Figure3/3B/
- __MACOSX/Figure3/3B/._.DS_Store
- Figure3/3B/H9c2+H:R_Monomer.tif
- __MACOSX/Figure3/3B/._H9c2+H:R_Monomer.tif
- Figure3/3B/H9c2+H:R+ImP_Aggregate.tif
- __MACOSX/Figure3/3B/._H9c2+H:R+ImP_Aggregate.tif
- Figure3/3B/H9c2+ImP_Merged.tif
- __MACOSX/Figure3/3B/._H9c2+ImP_Merged.tif
- Figure3/3B/H9c2_Monomer.tif
- __MACOSX/Figure3/3B/._H9c2_Monomer.tif
- Figure3/3B/H9c2+ImP_Monomer.tif
- __MACOSX/Figure3/3B/._H9c2+ImP_Monomer.tif
- Figure3/3B/H9c2_Merged.tif
- __MACOSX/Figure3/3B/._H9c2_Merged.tif
- Figure3/3B/H9c2+H:R_Merged.tif
- __MACOSX/Figure3/3B/._H9c2+H:R_Merged.tif
- Figure3/3B/H9c2+H:R_Aggregate.tif
- __MACOSX/Figure3/3B/._H9c2+H:R_Aggregate.tif
- Figure3/3B/H9c2+ImP_Aggregate.tif
- __MACOSX/Figure3/3B/._H9c2+ImP_Aggregate.tif
- Figure3/3B/H9c2_Aggregate.tif
- __MACOSX/Figure3/3B/._H9c2_Aggregate.tif
- Figure3/3B/H9c2+H:R+ImP_Merged.tif
- __MACOSX/Figure3/3B/._H9c2+H:R+ImP_Merged.tif
- Figure3/3B/H9c2+H:R+ImP_Monomer.tif
- __MACOSX/Figure3/3B/._H9c2+H:R+ImP_Monomer.tif
- __MACOSX/Figure3/._3B
- Figure3/3C/
- Figure3/3C/JC1 ratio.xlsx
- __MACOSX/Figure3/3C/
- __MACOSX/Figure3/3C/._JC1 ratio.xlsx
- __MACOSX/Figure3/._3C
- Figure3/.DS_Store
- __MACOSX/Figure3/._.DS_Store
- Figure3/3A/
- Figure3/3A/PCR_data.xlsx
- __MACOSX/Figure3/3A/
- __MACOSX/Figure3/3A/._PCR_data.xlsx
- __MACOSX/Figure3/._3A
- __MACOSX/._Figure3
