# Supplementary material for: Microbial metabolites in chronic heart failure and its common comorbidities
Source: EMBO Mol Med. 2023 May 8;15(6):e16928. doi: 10.15252/emmm.202216928 (PMC10245034; doi:10.15252/emmm.202216928)
Supplement: Supplementary file 10 — Source Data for Figure 3 [file EMMM-15-e16928-s003.zip › Figure3/3C/JC1 ratio.xlsx]

## Sheet: Sheet1
H9c2
No.	red	green	ratio
1	2.77	1.046	2.64818
2	4.01	0.799	5.01877
3	5.339	1.087	4.91168
4	3.505	0.702	4.99288
5	4.506	1.311	3.43707
6	2.724	0.524	5.19847
H9c2+ImP
No.	red	green	ratio
1	6.131	3.17	1.93407
2	3.649	2.609	1.39862
3	7.089	2.336	3.03467
4	3.985	3.732	1.06779
5	6.027	2.056	2.93142
6	8.096	5.665	1.42913
H9c2+H/R
No.	red	green	ratio
1	7.168	8.172	0.877141
2	8.51	5.781	1.47206
3	9.765	7.787	1.25401
4	4.591	8.872	0.517471
5	8.286	8.827	0.938711
6	10.849	6.272	1.72975
H9c2+H/R+ImP
No.	red	green	ratio
1	4.339	10.862	0.399466
2	5.503	16.498	0.333556
3	9.42	17.832	0.528264
4	5.93	9.448	0.627646
5	9.754	17.938	0.543762
6	7.79	15.895	0.490091
