# Supplementary material for: Microbial metabolites in chronic heart failure and its common comorbidities
Source: EMBO Mol Med. 2023 May 8;15(6):e16928. doi: 10.15252/emmm.202216928 (PMC10245034; doi:10.15252/emmm.202216928)
Supplement: Supplementary file 10 — Source Data for Figure 3 [file EMMM-15-e16928-s003.zip › Figure3/3A/PCR_data.xlsx]

## Sheet: Sheet1
Imidazole propionate
H9C2(Control)	H9C2+Metabolite(mean)	H9C2+Metabolite(max)	H9C2+H/R	H9C2+H/R+Metabolite(mean)	H9C2+H/R+Metabolite(max)
1	1.15981	27.2515	7.70335	28.9943	13.4545
1	1.29319	9.997	3.77912	10.9293	8.79723
1	0.69701	16.2172	3.53228	14.4593	7.6325
1	0.867944	41.2144	2.39621	45.3993	16.8367
1	0.807026	4.17877	8.10048	16.2654	8.40322
1	1.65417	1.77138	7.1963	8.73248	5.15951
Succinic acid
H9C2(Control)	H9C2+Metabolite(mean)	H9C2+Metabolite(max)	H9C2+H/R	H9C2+H/R+Metabolite(mean)	H9C2+H/R+Metabolite(max)
1	35.0245	12.7891	9.00315	60.682	43.2927
1	56.2418	2.55534	9.38204	56.9934	48.7689
1	35.4874	2.02987	7.98389	19.4496	30.1804
1	41.3182	1.52697	5.72107	47.8922	43.0045
1	18.2563	4.58439	6.58004	77.5507	64.1428
1	9.3556	3.26386	14.3086	27.2682	34.9881
2-Hydroxybutyric acid
H9C2(Control)	H9C2+Metabolite(mean)	H9C2+Metabolite(max)	H9C2+H/R	H9C2+H/R+Metabolite(mean)	H9C2+H/R+Metabolite(max)
1	0.733956	6.11845	3.23833	6.90226	4.01255
1	0.538557	8.49774	12.8437	26.5779	9.30745
1	0.694413	5.64878	16.4949	48.9925	10.9623
1	0.975955	0.273729	3.11118	4.12268	2.3203
1	1.00788	1.38322	15.5165	4.58072	2.91753
1	1.1513	0.842325	6.56146	24.3903	13.8057
Methylmalonic acid
H9C2(Control)	H9C2+Metabolite(mean)	H9C2+Metabolite(max)	H9C2+H/R	H9C2+H/R+Metabolite(mean)	H9C2+H/R+Metabolite(max)
1	9.55753	2.98977	7.1223	6.68269	3.04561
1	6.1243	1.57306	1.87575	7.28527	5.60805
1	8.1	1.72154	10.5897	2.29223	3.61974
1	2.59209	2.86886	3.46527	4.85459	2.75411
1	5.98878	4.50927	5.55853	9.43367	7.92044
1	3.75989	1.44693	3.12363	5.41587	5.49668
Glyceric acid
H9C2(Control)	H9C2+Metabolite(mean)	H9C2+Metabolite(max)	H9C2+H/R	H9C2+H/R+Metabolite(mean)	H9C2+H/R+Metabolite(max)
1	1.27732	3.66568	2.23286	1.3515	1.47485
1	0.996425	1.20234	3.12025	1.61608	0.700531
1	1.1295	2.48041	1.72997	2.96156	3.98502
1	3.14015	2.13721	2.74011	7.69864	2.08903
1	0.674317	1.44229	1.75728	1.18767	2.10724
1	2.2944	1.48754	2.38632	7.6474	2.45233
3-Hydroxybutyric acid
H9C2(Control)	H9C2+Metabolite(mean)	H9C2+Metabolite(max)	H9C2+H/R	H9C2+H/R+Metabolite(mean)	H9C2+H/R+Metabolite(max)
1	1.55739	2.52495	4.48969	4.5151	6.6254
1	1.04411	1.43072	2.83549	1.26362	1.609
1	0.924079	3.02325	2.23867	1.70366	1.09216
1	1.2535	1.32711	3.35154	1.91553	2.29721
1	1.82025	1.96214	6.51645	8.17646	6.3642
1	2.14618	0.833471	6.35968	3.56498	4.27632
Phenylacetylglutamine
H9C2(Control)	H9C2+Metabolite(mean)	H9C2+Metabolite(max)	H9C2+H/R	H9C2+H/R+Metabolite(mean)	H9C2+H/R+Metabolite(max)
1	1.61161	0.330477	2.83562	1.2778	1.99398
1	7.83599	1.11058	17.1539	5.19906	7.14393
1	1.74892	0.471187	7.87803	2.59606	3.52658
1	0.131874	0.411494	2.71783	0.265019	0.332482
1	1.21618	0.613346	2.29673	1.6093	4.31078
1	0.489424	1.33103	4.0742	2.98263	3.80833
Adrenic acid (C22:4)
H9C2(Control)	H9C2+Metabolite(mean)	H9C2+Metabolite(max)	H9C2+H/R	H9C2+H/R+Metabolite(mean)	H9C2+H/R+Metabolite(max)
1	1.74056	4.02337	3.25257	3.46501	1.84471
1	0.761507	1.6951	2.84112	0.911656	2.04928
1	0.399277	2.17072	2.20462	0.440804	0.706371
1	0.440773	0.709042	4.42015	1.02094	1.10909
1	1.00948	0.2392	1.69904	1.60806	1.27924
1	4.64906	1.07737	2.71022	5.24169	3.86871
Acetic acid
H9C2(Control)	H9C2+Metabolite(mean)	H9C2+Metabolite(max)	H9C2+H/R	H9C2+H/R+Metabolite(mean)	H9C2+H/R+Metabolite(max)
1	0.383563	0.228463	5.9504	5.82065	4.25596
1	1.08708	0.885013	6.08217	3.35495	4.07194
1	0.525487	0.492231	3.06342	1.97945	1.43471
1	2.62629	1.25651	12.7196	5.45242	16.3746
1	2.5825	3.53328	7.00764	4.63235	2.7843
1	6.29398	2.634	6.68655	9.13016	9.91704
2-Hydroxyisobutyric acid
H9C2(Control)	H9C2+Metabolite(mean)	H9C2+Metabolite(max)	H9C2+H/R	H9C2+H/R+Metabolite(mean)	H9C2+H/R+Metabolite(max)
1	1.04955	1.25728	2.83911	3.67268	4.10781
1	1.18735	1.40526	1.75149	5.23814	1.29637
1	0.792455	0.511241	2.43741	2.27178	2.62926
1	2.63859	5.42579	11.9162	4.67599	7.94536
1	3.7056	2.32835	2.2084	1.56649	3.24751
1	2.31524	3.63557	3.3104	8.61494	17.6045
