# Supplementary material for: Microbial metabolites in chronic heart failure and its common comorbidities
Source: EMBO Mol Med. 2023 May 8;15(6):e16928. doi: 10.15252/emmm.202216928 (PMC10245034; doi:10.15252/emmm.202216928)
Supplement: Supplementary file 11 — Source Data for Figure 4 [file EMMM-15-e16928-s002.zip]

Archive with 11 entries (6 files):
- Figure4/
- Figure4/.DS_Store
- __MACOSX/
- __MACOSX/Figure4/
- __MACOSX/Figure4/._.DS_Store
- Figure4/4A/
- Figure4/4A/RF_explained variation_importance value.xlsx
- __MACOSX/Figure4/4A/
- __MACOSX/Figure4/4A/._RF_explained variation_importance value.xlsx
- __MACOSX/Figure4/._4A
- __MACOSX/._Figure4
