# Supplementary material for: Microbial metabolites in chronic heart failure and its common comorbidities
Source: EMBO Mol Med. 2023 May 8;15(6):e16928. doi: 10.15252/emmm.202216928 (PMC10245034; doi:10.15252/emmm.202216928)
Supplement: Supplementary file 11 — Source Data for Figure 4 [file EMMM-15-e16928-s002.zip › Figure4/4A/RF_explained variation_importance value.xlsx]

## Sheet: Sheet2
biomarkers	explained_variance	age	bmi	sbp	dbp	FFA	Tc	Tg	HDLc	LDLc	hsCRP	lymphocyte	white_cell_count	LVEF	NT_proBNP	MYO	TnI	FBG	glucose_2h	fasting_insulin	insulin_2h	HbA1C	HOMA_IR	Adipose_IR	QUICKI	TyG_index	BUN	creatinine	CystatinC	eGFR	Uric_acid
Aconitic acid	34.82	11.7468	1.36679	0	5.98688	35.5855	9.38897	1.76859	3.71726	5.47107	20.3464	3.1226	6.08927	3.79448	43.7955	4.52432	13.4651	2.05202	11.8772	4.11421	3.54553	3.13234	1.96687	0.0828013	3.09915	0	6.76632	4.80325	7.27481	14.018	9.92332
Acetic acid	33.11	3.17104	0.702741	3.93195	0	77.4235	1.70348	8.26003	0.862227	1.13871	4.2775	16.6365	0	10.2912	24.5047	4.59702	4.15357	8.0622	0.757999	5.84373	7.84181	3.08778	7.86043	6.76186	6.13982	9.66126	4.93248	4.88367	10.3155	4.3755	5.82538
Imidazole propioniate	32.63	2.78015	6.07482	5.90039	4.62016	8.32517	0	1.8735	0	1.84418	9.55842	21.4749	0	3.20223	8.57088	3.62349	0	0	6.15695	3.82423	2.87698	6.73215	5.17917	4.75391	6.313	1.15529	18.8154	5.6803	6.66434	5.51133	0.0789318
Citric acid	30.2	0.774817	0	1.32437	4.15462	31.8224	8.922	6.40559	2.88044	4.47336	33.2035	9.43904	4.92964	5.05472	34.4581	0	8.02716	0	1.94097	2.5887	3.41875	0	0.717885	1.58626	1.33743	1.53633	2.43655	4.84304	11.8716	14.7949	12.3494
Isocitric acid	26.83	0.260962	5.0308	0	2.53113	19.9053	8.03319	8.13951	0	6.9186	7.66214	1.58534	1.65392	0.925625	30.9564	2.97589	3.8754	0.944528	6.68755	3.76109	4.22599	4.05527	6.67447	5.83697	5.1784	2.73582	4.29147	6.44367	14.5238	20.1937	11.999
Phenyllactic acid	21.9	0.932116	2.51302	4.8207	3.00031	0	36.2718	1.58499	0	4.59416	0.175364	11.0615	2.69684	7.17078	8.02704	1.41389	1.26322	7.65197	0	2.18757	0	0	1.02123	4.22259	3.47973	1.094	12.7923	38.2698	13.0454	8.27015	10.2617
N-Acetyaspartic-acid	19.45	1.98231	2.42516	0	2.71784	9.71169	2.85911	0.36187	6.05816	0.453455	2.13527	3.55292	0.725051	14.276	16.4346	8.30401	4.45225	8.12031	4.36132	6.78561	1.09301	1.2309	8.76478	6.83392	8.29323	4.24694	10.2047	16.7527	12.051	18.2632	13.8713
Suberic acid (C8:0)	8.77	7.17488	8.17395	8.05066	2.47078	5.13495	2.53952	13.4933	5.29128	0.181432	10.7832	29.4781	6.16586	9.2926	16.7157	3.27695	6.69255	0	0.498543	8.01008	0	2.94718	6.79177	9.08848	4.98754	8.12322	4.1703	4.40019	7.3731	11.1673	4.17821
Lysine	6.32	2.29605	0	1.74523	5.92781	5.44417	6.87064	10.2863	0	4.59001	6.40265	4.83072	1.84327	5.30104	3.74619	0.863548	0.84992	3.98	1.88711	1.92171	0	1.15016	5.07345	1.36606	3.79123	9.22166	13.871	9.55626	9.632	11.5055	0
2-Hydroxyisobutyric acid	6.14	5.54168	5.36119	2.79725	3.20501	5.08298	5.68897	8.50211	2.94514	6.52386	7.64713	3.11377	3.02258	5.48301	11.8222	7.02143	5.94802	4.75744	0	7.17266	7.35233	0.792636	6.1254	5.60989	8.81752	6.89032	10.182	8.40561	44.3841	14.9286	6.6722
Serine	5.51	0	5.9665	8.55397	4.97962	1.3156	2.5729	2.52793	0	7.72829	2.51142	22.3541	0	10.6742	4.40774	0	8.20043	0.811971	7.12732	3.39643	0	1.48061	3.62224	3.978	3.59783	6.32782	11.838	4.46585	8.9925	6.04772	0
Homoserine	5.42	0	6.8676	4.91168	1.53313	7.35621	0	3.01943	0.551862	3.96498	9.02491	22.8818	0	2.55825	6.93327	4.78492	0	0.393253	5.81669	6.65659	3.80938	6.53115	6.82957	3.47084	6.31804	2.92548	17.9067	6.38825	8.20227	8.01181	0
Aspartic acid	3.53	11.0443	0.87672	7.44889	3.3072	2.30154	5.45191	6.31622	2.13025	6.20633	3.31398	13.0205	1.24072	7.7928	12.2358	8.80159	0.357826	1.88429	3.8614	4.56945	2.63622	2.75869	8.43946	4.67441	6.81392	5.07656	5.37863	5.35212	9.65731	12.6376	1.48669
Methylmalonic acid	3.05	5.01119	5.82909	5.08104	0.153951	4.86369	0.53402	1.47936	0.598032	1.43712	2.23842	5.99236	0	13.7104	10.0035	6.83498	5.66229	4.68709	0.785367	7.3386	1.54633	0.404146	7.97097	6.15638	7.47738	5.98944	2.81992	3.58928	6.28093	5.79843	6.19185
Glucose	1.95	0.495175	2.1704	3.31337	2.47852	2.21555	8.24265	6.32744	0	8.05777	6.2321	9.05215	0.0341524	1.04901	5.85242	5.25655	4.07493	7.90754	7.19374	5.38849	0	5.07271	6.56813	2.7037	7.12555	7.7902	4.11931	0	5.8902	1.86315	0.643243
alpha-Ketoisovaleric acid	0.67	1.85342	0.475702	0	0	11.9226	3.19711	1.54524	0	2.69907	3.22727	0	0	10.5124	9.49762	0	0	0.565469	8.39305	0	0.0262778	0.779884	1.65685	2.8892	2.07083	2.92424	3.67203	1.55324	1.63299	1.88593	3.30585
