# Supplementary material for: Microbial metabolites in chronic heart failure and its common comorbidities
Source: EMBO Mol Med. 2023 May 8;15(6):e16928. doi: 10.15252/emmm.202216928 (PMC10245034; doi:10.15252/emmm.202216928)
Supplement: Supplementary file 12 — Source Data for Figure 5 [file EMMM-15-e16928-s010.zip]

Archive with 16 entries (9 files):
- Figure5/
- Figure5/5A/
- Figure5/5A/5A_Kaplan Meier.xlsx
- __MACOSX/
- __MACOSX/Figure5/
- __MACOSX/Figure5/5A/
- __MACOSX/Figure5/5A/._5A_Kaplan Meier.xlsx
- __MACOSX/Figure5/._5A
- Figure5/.DS_Store
- __MACOSX/Figure5/._.DS_Store
- Figure5/5B/
- Figure5/5B/5B_Kaplan Meier.xlsx
- __MACOSX/Figure5/5B/
- __MACOSX/Figure5/5B/._5B_Kaplan Meier.xlsx
- __MACOSX/Figure5/._5B
- __MACOSX/._Figure5
