# Supplementary material for: Microbial metabolites in chronic heart failure and its common comorbidities
Source: EMBO Mol Med. 2023 May 8;15(6):e16928. doi: 10.15252/emmm.202216928 (PMC10245034; doi:10.15252/emmm.202216928)
Supplement: Supplementary file 12 — Source Data for Figure 5 [file EMMM-15-e16928-s010.zip › Figure5/5A/5A_Kaplan Meier.xlsx]

## Sheet: Sheet1
time
