# Supplementary material for: Microbial metabolites in chronic heart failure and its common comorbidities
Source: EMBO Mol Med. 2023 May 8;15(6):e16928. doi: 10.15252/emmm.202216928 (PMC10245034; doi:10.15252/emmm.202216928)
Supplement: Supplementary file 12 — Source Data for Figure 5 [file EMMM-15-e16928-s010.zip › Figure5/5B/5B_Kaplan Meier.xlsx]

## Sheet: Sheet1
time	n.censor	surv	upper	lower	strata
19	0	0.983607	1	0.96133	fit::Imidazolepropionate=Q1
39	0	0.97541	1	0.948312	fit::Imidazolepropionate=Q1
43	0	0.967213	0.999334	0.936124	fit::Imidazolepropionate=Q1
47	0	0.959016	0.994849	0.924475	fit::Imidazolepropionate=Q1
49	0	0.942623	0.984807	0.902246	fit::Imidazolepropionate=Q1
61	0	0.934426	0.979399	0.891518	fit::Imidazolepropionate=Q1
63	0	0.92623	0.973795	0.880988	fit::Imidazolepropionate=Q1
72	0	0.918033	0.968023	0.870624	fit::Imidazolepropionate=Q1
75	0	0.909836	0.962106	0.860406	fit::Imidazolepropionate=Q1
83	0	0.901639	0.956063	0.850314	fit::Imidazolepropionate=Q1
102	0	0.893443	0.949906	0.840335	fit::Imidazolepropionate=Q1
113	0	0.885246	0.943648	0.830458	fit::Imidazolepropionate=Q1
115	0	0.877049	0.937299	0.820673	fit::Imidazolepropionate=Q1
200	0	0.868852	0.930865	0.810971	fit::Imidazolepropionate=Q1
208	0	0.860656	0.924353	0.801347	fit::Imidazolepropionate=Q1
238	0	0.852459	0.917771	0.791795	fit::Imidazolepropionate=Q1
317	0	0.844262	0.911121	0.78231	fit::Imidazolepropionate=Q1
365	0	0.836066	0.904409	0.772887	fit::Imidazolepropionate=Q1
376	0	0.827869	0.897639	0.763522	fit::Imidazolepropionate=Q1
392	0	0.819672	0.890813	0.754213	fit::Imidazolepropionate=Q1
400	0	0.811475	0.883935	0.744956	fit::Imidazolepropionate=Q1
424	0	0.803279	0.877007	0.735748	fit::Imidazolepropionate=Q1
432	0	0.795082	0.870032	0.726588	fit::Imidazolepropionate=Q1
459	0	0.786885	0.863012	0.717474	fit::Imidazolepropionate=Q1
465	0	0.778689	0.855949	0.708402	fit::Imidazolepropionate=Q1
472	0	0.770492	0.848844	0.699372	fit::Imidazolepropionate=Q1
481	0	0.762295	0.841699	0.690382	fit::Imidazolepropionate=Q1
504	0	0.754098	0.834516	0.68143	fit::Imidazolepropionate=Q1
538	0	0.745902	0.827296	0.672515	fit::Imidazolepropionate=Q1
539	0	0.737705	0.82004	0.663637	fit::Imidazolepropionate=Q1
584	0	0.729508	0.812749	0.654793	fit::Imidazolepropionate=Q1
592	0	0.721311	0.805424	0.645983	fit::Imidazolepropionate=Q1
671	0	0.713115	0.798066	0.637206	fit::Imidazolepropionate=Q1
679	0	0.704918	0.790677	0.628461	fit::Imidazolepropionate=Q1
697	0	0.696721	0.783256	0.619747	fit::Imidazolepropionate=Q1
724	1	0.696721	0.783256	0.619747	fit::Imidazolepropionate=Q1
725	1	0.696721	0.783256	0.619747	fit::Imidazolepropionate=Q1
742	0	0.688327	0.775668	0.610821	fit::Imidazolepropionate=Q1
751	0	0.679933	0.768047	0.601928	fit::Imidazolepropionate=Q1
760	1	0.679933	0.768047	0.601928	fit::Imidazolepropionate=Q1
772	0	0.671434	0.760321	0.592938	fit::Imidazolepropionate=Q1
826	1	0.671434	0.760321	0.592938	fit::Imidazolepropionate=Q1
837	0	0.662826	0.752487	0.583848	fit::Imidazolepropionate=Q1
839	1	0.662826	0.752487	0.583848	fit::Imidazolepropionate=Q1
845	1	0.662826	0.752487	0.583848	fit::Imidazolepropionate=Q1
848	2	0.662826	0.752487	0.583848	fit::Imidazolepropionate=Q1
858	1	0.662826	0.752487	0.583848	fit::Imidazolepropionate=Q1
880	2	0.662826	0.752487	0.583848	fit::Imidazolepropionate=Q1
892	1	0.662826	0.752487	0.583848	fit::Imidazolepropionate=Q1
901	1	0.662826	0.752487	0.583848	fit::Imidazolepropionate=Q1
902	2	0.662826	0.752487	0.583848	fit::Imidazolepropionate=Q1
906	1	0.662826	0.752487	0.583848	fit::Imidazolepropionate=Q1
913	1	0.662826	0.752487	0.583848	fit::Imidazolepropionate=Q1
929	1	0.662826	0.752487	0.583848	fit::Imidazolepropionate=Q1
956	1	0.662826	0.752487	0.583848	fit::Imidazolepropionate=Q1
962	1	0.662826	0.752487	0.583848	fit::Imidazolepropionate=Q1
981	1	0.662826	0.752487	0.583848	fit::Imidazolepropionate=Q1
989	0	0.651778	0.743065	0.571707	fit::Imidazolepropionate=Q1
990	1	0.651778	0.743065	0.571707	fit::Imidazolepropionate=Q1
1008	1	0.651778	0.743065	0.571707	fit::Imidazolepropionate=Q1
1011	1	0.651778	0.743065	0.571707	fit::Imidazolepropionate=Q1
1025	1	0.651778	0.743065	0.571707	fit::Imidazolepropionate=Q1
1055	1	0.651778	0.743065	0.571707	fit::Imidazolepropionate=Q1
1066	1	0.651778	0.743065	0.571707	fit::Imidazolepropionate=Q1
1069	1	0.651778	0.743065	0.571707	fit::Imidazolepropionate=Q1
1076	1	0.651778	0.743065	0.571707	fit::Imidazolepropionate=Q1
1079	1	0.651778	0.743065	0.571707	fit::Imidazolepropionate=Q1
1091	1	0.651778	0.743065	0.571707	fit::Imidazolepropionate=Q1
1110	1	0.651778	0.743065	0.571707	fit::Imidazolepropionate=Q1
1116	1	0.651778	0.743065	0.571707	fit::Imidazolepropionate=Q1
1117	1	0.651778	0.743065	0.571707	fit::Imidazolepropionate=Q1
1133	1	0.651778	0.743065	0.571707	fit::Imidazolepropionate=Q1
1148	1	0.651778	0.743065	0.571707	fit::Imidazolepropionate=Q1
1156	1	0.636965	0.731665	0.554523	fit::Imidazolepropionate=Q1
1157	1	0.636965	0.731665	0.554523	fit::Imidazolepropionate=Q1
1159	1	0.636965	0.731665	0.554523	fit::Imidazolepropionate=Q1
1162	1	0.636965	0.731665	0.554523	fit::Imidazolepropionate=Q1
1166	1	0.636965	0.731665	0.554523	fit::Imidazolepropionate=Q1
1208	1	0.636965	0.731665	0.554523	fit::Imidazolepropionate=Q1
1216	1	0.636965	0.731665	0.554523	fit::Imidazolepropionate=Q1
1223	1	0.636965	0.731665	0.554523	fit::Imidazolepropionate=Q1
1234	1	0.636965	0.731665	0.554523	fit::Imidazolepropionate=Q1
1239	1	0.636965	0.731665	0.554523	fit::Imidazolepropionate=Q1
1248	1	0.636965	0.731665	0.554523	fit::Imidazolepropionate=Q1
1251	2	0.636965	0.731665	0.554523	fit::Imidazolepropionate=Q1
1262	1	0.636965	0.731665	0.554523	fit::Imidazolepropionate=Q1
1298	2	0.636965	0.731665	0.554523	fit::Imidazolepropionate=Q1
1340	1	0.636965	0.731665	0.554523	fit::Imidazolepropionate=Q1
1369	0	0.612467	0.717658	0.522694	fit::Imidazolepropionate=Q1
1378	1	0.612467	0.717658	0.522694	fit::Imidazolepropionate=Q1
1395	1	0.612467	0.717658	0.522694	fit::Imidazolepropionate=Q1
1414	1	0.612467	0.717658	0.522694	fit::Imidazolepropionate=Q1
1421	3	0.612467	0.717658	0.522694	fit::Imidazolepropionate=Q1
1422	1	0.612467	0.717658	0.522694	fit::Imidazolepropionate=Q1
1454	1	0.612467	0.717658	0.522694	fit::Imidazolepropionate=Q1
1480	1	0.612467	0.717658	0.522694	fit::Imidazolepropionate=Q1
1485	1	0.612467	0.717658	0.522694	fit::Imidazolepropionate=Q1
1495	1	0.612467	0.717658	0.522694	fit::Imidazolepropionate=Q1
1511	1	0.612467	0.717658	0.522694	fit::Imidazolepropionate=Q1
1517	1	0.612467	0.717658	0.522694	fit::Imidazolepropionate=Q1
1560	1	0.612467	0.717658	0.522694	fit::Imidazolepropionate=Q1
1578	1	0.612467	0.717658	0.522694	fit::Imidazolepropionate=Q1
1588	1	0.612467	0.717658	0.522694	fit::Imidazolepropionate=Q1
1651	1	0.612467	0.717658	0.522694	fit::Imidazolepropionate=Q1
1657	1	0.612467	0.717658	0.522694	fit::Imidazolepropionate=Q1
1765	1	0.612467	0.717658	0.522694	fit::Imidazolepropionate=Q1
1766	1	0.612467	0.717658	0.522694	fit::Imidazolepropionate=Q1
1808	1	0.612467	0.717658	0.522694	fit::Imidazolepropionate=Q1
1819	1	0.612467	0.717658	0.522694	fit::Imidazolepropionate=Q1
1826	1	0.612467	0.717658	0.522694	fit::Imidazolepropionate=Q1
1827	1	0.612467	0.717658	0.522694	fit::Imidazolepropionate=Q1
1863	1	0.612467	0.717658	0.522694	fit::Imidazolepropionate=Q1
23	0	0.991803	1	0.975932	fit::Imidazolepropionate=Q2
26	0	0.983607	1	0.96133	fit::Imidazolepropionate=Q2
33	0	0.97541	1	0.948312	fit::Imidazolepropionate=Q2
34	0	0.967213	0.999334	0.936124	fit::Imidazolepropionate=Q2
37	0	0.959016	0.994849	0.924475	fit::Imidazolepropionate=Q2
39	0	0.95082	0.989976	0.913212	fit::Imidazolepropionate=Q2
40	0	0.942623	0.984807	0.902246	fit::Imidazolepropionate=Q2
42	0	0.934426	0.979399	0.891518	fit::Imidazolepropionate=Q2
47	0	0.92623	0.973795	0.880988	fit::Imidazolepropionate=Q2
48	0	0.918033	0.968023	0.870624	fit::Imidazolepropionate=Q2
49	0	0.901639	0.956063	0.850314	fit::Imidazolepropionate=Q2
50	0	0.893443	0.949906	0.840335	fit::Imidazolepropionate=Q2
51	0	0.885246	0.943648	0.830458	fit::Imidazolepropionate=Q2
53	0	0.868852	0.930865	0.810971	fit::Imidazolepropionate=Q2
54	0	0.860656	0.924353	0.801347	fit::Imidazolepropionate=Q2
55	0	0.852459	0.917771	0.791795	fit::Imidazolepropionate=Q2
64	0	0.844262	0.911121	0.78231	fit::Imidazolepropionate=Q2
65	0	0.836066	0.904409	0.772887	fit::Imidazolepropionate=Q2
69	0	0.819672	0.890813	0.754213	fit::Imidazolepropionate=Q2
72	0	0.811475	0.883935	0.744956	fit::Imidazolepropionate=Q2
78	0	0.795082	0.870032	0.726588	fit::Imidazolepropionate=Q2
83	0	0.786885	0.863012	0.717474	fit::Imidazolepropionate=Q2
92	0	0.778689	0.855949	0.708402	fit::Imidazolepropionate=Q2
95	0	0.770492	0.848844	0.699372	fit::Imidazolepropionate=Q2
106	0	0.762295	0.841699	0.690382	fit::Imidazolepropionate=Q2
114	0	0.754098	0.834516	0.68143	fit::Imidazolepropionate=Q2
128	0	0.745902	0.827296	0.672515	fit::Imidazolepropionate=Q2
163	0	0.737705	0.82004	0.663637	fit::Imidazolepropionate=Q2
184	0	0.729508	0.812749	0.654793	fit::Imidazolepropionate=Q2
189	0	0.721311	0.805424	0.645983	fit::Imidazolepropionate=Q2
192	0	0.713115	0.798066	0.637206	fit::Imidazolepropionate=Q2
203	0	0.704918	0.790677	0.628461	fit::Imidazolepropionate=Q2
219	0	0.696721	0.783256	0.619747	fit::Imidazolepropionate=Q2
221	0	0.688525	0.775804	0.611064	fit::Imidazolepropionate=Q2
230	0	0.680328	0.768323	0.60241	fit::Imidazolepropionate=Q2
250	0	0.672131	0.760813	0.593786	fit::Imidazolepropionate=Q2
261	0	0.663934	0.753274	0.58519	fit::Imidazolepropionate=Q2
282	0	0.655738	0.745707	0.576623	fit::Imidazolepropionate=Q2
289	0	0.647541	0.738113	0.568083	fit::Imidazolepropionate=Q2
342	0	0.639344	0.730492	0.55957	fit::Imidazolepropionate=Q2
351	0	0.631148	0.722843	0.551084	fit::Imidazolepropionate=Q2
369	0	0.622951	0.715169	0.542624	fit::Imidazolepropionate=Q2
371	0	0.614754	0.707469	0.53419	fit::Imidazolepropionate=Q2
389	0	0.606557	0.699743	0.525782	fit::Imidazolepropionate=Q2
473	0	0.598361	0.691992	0.517399	fit::Imidazolepropionate=Q2
477	0	0.590164	0.684215	0.509041	fit::Imidazolepropionate=Q2
491	0	0.581967	0.676414	0.500708	fit::Imidazolepropionate=Q2
506	0	0.57377	0.668589	0.492399	fit::Imidazolepropionate=Q2
508	0	0.565574	0.660739	0.484115	fit::Imidazolepropionate=Q2
509	0	0.557377	0.652865	0.475855	fit::Imidazolepropionate=Q2
601	0	0.54918	0.644967	0.467619	fit::Imidazolepropionate=Q2
744	0	0.540984	0.637045	0.459407	fit::Imidazolepropionate=Q2
751	0	0.532787	0.6291	0.451219	fit::Imidazolepropionate=Q2
754	0	0.52459	0.621131	0.443055	fit::Imidazolepropionate=Q2
777	0	0.516393	0.613138	0.434914	fit::Imidazolepropionate=Q2
831	1	0.516393	0.613138	0.434914	fit::Imidazolepropionate=Q2
844	1	0.516393	0.613138	0.434914	fit::Imidazolepropionate=Q2
864	1	0.516393	0.613138	0.434914	fit::Imidazolepropionate=Q2
873	1	0.516393	0.613138	0.434914	fit::Imidazolepropionate=Q2
884	0	0.498889	0.596233	0.417437	fit::Imidazolepropionate=Q2
894	1	0.498889	0.596233	0.417437	fit::Imidazolepropionate=Q2
896	1	0.498889	0.596233	0.417437	fit::Imidazolepropionate=Q2
911	1	0.498889	0.596233	0.417437	fit::Imidazolepropionate=Q2
928	1	0.498889	0.596233	0.417437	fit::Imidazolepropionate=Q2
929	0	0.489476	0.587251	0.40798	fit::Imidazolepropionate=Q2
932	1	0.489476	0.587251	0.40798	fit::Imidazolepropionate=Q2
937	0	0.479878	0.578095	0.398348	fit::Imidazolepropionate=Q2
945	1	0.47028	0.568897	0.388759	fit::Imidazolepropionate=Q2
968	0	0.460483	0.559513	0.37898	fit::Imidazolepropionate=Q2
998	1	0.460483	0.559513	0.37898	fit::Imidazolepropionate=Q2
1001	1	0.460483	0.559513	0.37898	fit::Imidazolepropionate=Q2
1006	1	0.460483	0.559513	0.37898	fit::Imidazolepropionate=Q2
1017	0	0.450017	0.549617	0.368467	fit::Imidazolepropionate=Q2
1076	2	0.450017	0.549617	0.368467	fit::Imidazolepropionate=Q2
1092	1	0.450017	0.549617	0.368467	fit::Imidazolepropionate=Q2
1104	1	0.450017	0.549617	0.368467	fit::Imidazolepropionate=Q2
1117	0	0.438479	0.538952	0.356736	fit::Imidazolepropionate=Q2
1125	1	0.438479	0.538952	0.356736	fit::Imidazolepropionate=Q2
1130	1	0.438479	0.538952	0.356736	fit::Imidazolepropionate=Q2
1137	1	0.438479	0.538952	0.356736	fit::Imidazolepropionate=Q2
1143	0	0.425951	0.52759	0.343892	fit::Imidazolepropionate=Q2
1182	2	0.425951	0.52759	0.343892	fit::Imidazolepropionate=Q2
1225	0	0.41264	0.515653	0.330205	fit::Imidazolepropionate=Q2
1236	1	0.41264	0.515653	0.330205	fit::Imidazolepropionate=Q2
1239	1	0.41264	0.515653	0.330205	fit::Imidazolepropionate=Q2
1245	1	0.41264	0.515653	0.330205	fit::Imidazolepropionate=Q2
1260	1	0.41264	0.515653	0.330205	fit::Imidazolepropionate=Q2
1301	1	0.41264	0.515653	0.330205	fit::Imidazolepropionate=Q2
1304	1	0.41264	0.515653	0.330205	fit::Imidazolepropionate=Q2
1347	1	0.41264	0.515653	0.330205	fit::Imidazolepropionate=Q2
1361	1	0.41264	0.515653	0.330205	fit::Imidazolepropionate=Q2
1407	1	0.41264	0.515653	0.330205	fit::Imidazolepropionate=Q2
1408	1	0.41264	0.515653	0.330205	fit::Imidazolepropionate=Q2
1457	1	0.41264	0.515653	0.330205	fit::Imidazolepropionate=Q2
1468	1	0.41264	0.515653	0.330205	fit::Imidazolepropionate=Q2
1497	1	0.41264	0.515653	0.330205	fit::Imidazolepropionate=Q2
1501	1	0.41264	0.515653	0.330205	fit::Imidazolepropionate=Q2
1506	1	0.41264	0.515653	0.330205	fit::Imidazolepropionate=Q2
1546	1	0.41264	0.515653	0.330205	fit::Imidazolepropionate=Q2
1549	1	0.41264	0.515653	0.330205	fit::Imidazolepropionate=Q2
1575	1	0.41264	0.515653	0.330205	fit::Imidazolepropionate=Q2
1580	2	0.41264	0.515653	0.330205	fit::Imidazolepropionate=Q2
1623	1	0.41264	0.515653	0.330205	fit::Imidazolepropionate=Q2
1729	1	0.41264	0.515653	0.330205	fit::Imidazolepropionate=Q2
1769	1	0.41264	0.515653	0.330205	fit::Imidazolepropionate=Q2
1805	1	0.41264	0.515653	0.330205	fit::Imidazolepropionate=Q2
1806	1	0.41264	0.515653	0.330205	fit::Imidazolepropionate=Q2
1820	1	0.41264	0.515653	0.330205	fit::Imidazolepropionate=Q2
1845	1	0.41264	0.515653	0.330205	fit::Imidazolepropionate=Q2
1860	1	0.41264	0.515653	0.330205	fit::Imidazolepropionate=Q2
1865	1	0.41264	0.515653	0.330205	fit::Imidazolepropionate=Q2
1872	1	0.41264	0.515653	0.330205	fit::Imidazolepropionate=Q2
1886	1	0.41264	0.515653	0.330205	fit::Imidazolepropionate=Q2
37	0	0.991803	1	0.975932	NA::riskgroup=Q1
42	0	0.983607	1	0.96133	NA::riskgroup=Q1
49	0	0.97541	1	0.948312	NA::riskgroup=Q1
50	0	0.967213	0.999334	0.936124	NA::riskgroup=Q1
61	0	0.959016	0.994849	0.924475	NA::riskgroup=Q1
65	0	0.95082	0.989976	0.913212	NA::riskgroup=Q1
72	0	0.942623	0.984807	0.902246	NA::riskgroup=Q1
75	0	0.934426	0.979399	0.891518	NA::riskgroup=Q1
102	0	0.92623	0.973795	0.880988	NA::riskgroup=Q1
106	0	0.918033	0.968023	0.870624	NA::riskgroup=Q1
184	0	0.909836	0.962106	0.860406	NA::riskgroup=Q1
200	0	0.901639	0.956063	0.850314	NA::riskgroup=Q1
221	0	0.893443	0.949906	0.840335	NA::riskgroup=Q1
230	0	0.885246	0.943648	0.830458	NA::riskgroup=Q1
289	0	0.877049	0.937299	0.820673	NA::riskgroup=Q1
317	0	0.868852	0.930865	0.810971	NA::riskgroup=Q1
351	0	0.860656	0.924353	0.801347	NA::riskgroup=Q1
365	0	0.852459	0.917771	0.791795	NA::riskgroup=Q1
369	0	0.844262	0.911121	0.78231	NA::riskgroup=Q1
392	0	0.836066	0.904409	0.772887	NA::riskgroup=Q1
400	0	0.827869	0.897639	0.763522	NA::riskgroup=Q1
432	0	0.819672	0.890813	0.754213	NA::riskgroup=Q1
465	0	0.811475	0.883935	0.744956	NA::riskgroup=Q1
504	0	0.803279	0.877007	0.735748	NA::riskgroup=Q1
584	0	0.795082	0.870032	0.726588	NA::riskgroup=Q1
671	0	0.786885	0.863012	0.717474	NA::riskgroup=Q1
697	0	0.778689	0.855949	0.708402	NA::riskgroup=Q1
724	1	0.778689	0.855949	0.708402	NA::riskgroup=Q1
725	1	0.778689	0.855949	0.708402	NA::riskgroup=Q1
742	0	0.770316	0.848732	0.699144	NA::riskgroup=Q1
760	1	0.770316	0.848732	0.699144	NA::riskgroup=Q1
772	0	0.761851	0.841414	0.689811	NA::riskgroup=Q1
837	0	0.753386	0.834052	0.680521	NA::riskgroup=Q1
839	1	0.753386	0.834052	0.680521	NA::riskgroup=Q1
848	1	0.753386	0.834052	0.680521	NA::riskgroup=Q1
858	1	0.753386	0.834052	0.680521	NA::riskgroup=Q1
864	1	0.753386	0.834052	0.680521	NA::riskgroup=Q1
873	1	0.753386	0.834052	0.680521	NA::riskgroup=Q1
880	2	0.753386	0.834052	0.680521	NA::riskgroup=Q1
884	0	0.744198	0.826194	0.670339	NA::riskgroup=Q1
892	1	0.744198	0.826194	0.670339	NA::riskgroup=Q1
894	1	0.744198	0.826194	0.670339	NA::riskgroup=Q1
896	1	0.744198	0.826194	0.670339	NA::riskgroup=Q1
901	1	0.744198	0.826194	0.670339	NA::riskgroup=Q1
902	1	0.744198	0.826194	0.670339	NA::riskgroup=Q1
911	1	0.744198	0.826194	0.670339	NA::riskgroup=Q1
913	1	0.744198	0.826194	0.670339	NA::riskgroup=Q1
929	1	0.744198	0.826194	0.670339	NA::riskgroup=Q1
945	1	0.744198	0.826194	0.670339	NA::riskgroup=Q1
956	1	0.744198	0.826194	0.670339	NA::riskgroup=Q1
962	1	0.744198	0.826194	0.670339	NA::riskgroup=Q1
998	1	0.744198	0.826194	0.670339	NA::riskgroup=Q1
1001	1	0.744198	0.826194	0.670339	NA::riskgroup=Q1
1006	1	0.744198	0.826194	0.670339	NA::riskgroup=Q1
1008	1	0.744198	0.826194	0.670339	NA::riskgroup=Q1
1025	1	0.744198	0.826194	0.670339	NA::riskgroup=Q1
1055	1	0.744198	0.826194	0.670339	NA::riskgroup=Q1
1066	1	0.744198	0.826194	0.670339	NA::riskgroup=Q1
1069	1	0.744198	0.826194	0.670339	NA::riskgroup=Q1
1076	2	0.744198	0.826194	0.670339	NA::riskgroup=Q1
1079	1	0.744198	0.826194	0.670339	NA::riskgroup=Q1
1091	1	0.744198	0.826194	0.670339	NA::riskgroup=Q1
1092	1	0.744198	0.826194	0.670339	NA::riskgroup=Q1
1117	1	0.731142	0.816263	0.654897	NA::riskgroup=Q1
1130	1	0.731142	0.816263	0.654897	NA::riskgroup=Q1
1133	1	0.731142	0.816263	0.654897	NA::riskgroup=Q1
1143	0	0.717347	0.805807	0.638597	NA::riskgroup=Q1
1148	1	0.717347	0.805807	0.638597	NA::riskgroup=Q1
1156	1	0.717347	0.805807	0.638597	NA::riskgroup=Q1
1157	1	0.717347	0.805807	0.638597	NA::riskgroup=Q1
1159	1	0.717347	0.805807	0.638597	NA::riskgroup=Q1
1162	1	0.717347	0.805807	0.638597	NA::riskgroup=Q1
1166	1	0.717347	0.805807	0.638597	NA::riskgroup=Q1
1182	2	0.717347	0.805807	0.638597	NA::riskgroup=Q1
1216	1	0.717347	0.805807	0.638597	NA::riskgroup=Q1
1234	1	0.717347	0.805807	0.638597	NA::riskgroup=Q1
1236	1	0.717347	0.805807	0.638597	NA::riskgroup=Q1
1239	1	0.717347	0.805807	0.638597	NA::riskgroup=Q1
1245	1	0.717347	0.805807	0.638597	NA::riskgroup=Q1
1251	2	0.717347	0.805807	0.638597	NA::riskgroup=Q1
1260	1	0.717347	0.805807	0.638597	NA::riskgroup=Q1
1262	1	0.717347	0.805807	0.638597	NA::riskgroup=Q1
1298	2	0.717347	0.805807	0.638597	NA::riskgroup=Q1
1301	1	0.717347	0.805807	0.638597	NA::riskgroup=Q1
1304	1	0.717347	0.805807	0.638597	NA::riskgroup=Q1
1340	1	0.717347	0.805807	0.638597	NA::riskgroup=Q1
1369	0	0.693435	0.792815	0.606513	NA::riskgroup=Q1
1378	1	0.693435	0.792815	0.606513	NA::riskgroup=Q1
1395	1	0.693435	0.792815	0.606513	NA::riskgroup=Q1
1408	1	0.693435	0.792815	0.606513	NA::riskgroup=Q1
1414	1	0.693435	0.792815	0.606513	NA::riskgroup=Q1
1421	3	0.693435	0.792815	0.606513	NA::riskgroup=Q1
1422	1	0.693435	0.792815	0.606513	NA::riskgroup=Q1
1454	1	0.693435	0.792815	0.606513	NA::riskgroup=Q1
1457	1	0.693435	0.792815	0.606513	NA::riskgroup=Q1
1468	1	0.693435	0.792815	0.606513	NA::riskgroup=Q1
1480	1	0.693435	0.792815	0.606513	NA::riskgroup=Q1
1485	1	0.693435	0.792815	0.606513	NA::riskgroup=Q1
1501	1	0.693435	0.792815	0.606513	NA::riskgroup=Q1
1506	1	0.693435	0.792815	0.606513	NA::riskgroup=Q1
1511	1	0.693435	0.792815	0.606513	NA::riskgroup=Q1
1549	1	0.693435	0.792815	0.606513	NA::riskgroup=Q1
1560	1	0.693435	0.792815	0.606513	NA::riskgroup=Q1
1578	1	0.693435	0.792815	0.606513	NA::riskgroup=Q1
1580	2	0.693435	0.792815	0.606513	NA::riskgroup=Q1
1623	1	0.693435	0.792815	0.606513	NA::riskgroup=Q1
1657	1	0.693435	0.792815	0.606513	NA::riskgroup=Q1
1729	1	0.693435	0.792815	0.606513	NA::riskgroup=Q1
1819	1	0.693435	0.792815	0.606513	NA::riskgroup=Q1
1826	1	0.693435	0.792815	0.606513	NA::riskgroup=Q1
1827	1	0.693435	0.792815	0.606513	NA::riskgroup=Q1
1860	1	0.693435	0.792815	0.606513	NA::riskgroup=Q1
1863	1	0.693435	0.792815	0.606513	NA::riskgroup=Q1
19	0	0.983607	1	0.96133	NA::riskgroup=Q2
23	0	0.97541	1	0.948312	NA::riskgroup=Q2
26	0	0.967213	0.999334	0.936124	NA::riskgroup=Q2
33	0	0.959016	0.994849	0.924475	NA::riskgroup=Q2
34	0	0.95082	0.989976	0.913212	NA::riskgroup=Q2
39	0	0.934426	0.979399	0.891518	NA::riskgroup=Q2
40	0	0.92623	0.973795	0.880988	NA::riskgroup=Q2
43	0	0.918033	0.968023	0.870624	NA::riskgroup=Q2
47	0	0.901639	0.956063	0.850314	NA::riskgroup=Q2
48	0	0.893443	0.949906	0.840335	NA::riskgroup=Q2
49	0	0.868852	0.930865	0.810971	NA::riskgroup=Q2
51	0	0.860656	0.924353	0.801347	NA::riskgroup=Q2
53	0	0.844262	0.911121	0.78231	NA::riskgroup=Q2
54	0	0.836066	0.904409	0.772887	NA::riskgroup=Q2
55	0	0.827869	0.897639	0.763522	NA::riskgroup=Q2
63	0	0.819672	0.890813	0.754213	NA::riskgroup=Q2
64	0	0.811475	0.883935	0.744956	NA::riskgroup=Q2
69	0	0.795082	0.870032	0.726588	NA::riskgroup=Q2
72	0	0.786885	0.863012	0.717474	NA::riskgroup=Q2
78	0	0.770492	0.848844	0.699372	NA::riskgroup=Q2
83	0	0.754098	0.834516	0.68143	NA::riskgroup=Q2
92	0	0.745902	0.827296	0.672515	NA::riskgroup=Q2
95	0	0.737705	0.82004	0.663637	NA::riskgroup=Q2
113	0	0.729508	0.812749	0.654793	NA::riskgroup=Q2
114	0	0.721311	0.805424	0.645983	NA::riskgroup=Q2
115	0	0.713115	0.798066	0.637206	NA::riskgroup=Q2
128	0	0.704918	0.790677	0.628461	NA::riskgroup=Q2
163	0	0.696721	0.783256	0.619747	NA::riskgroup=Q2
189	0	0.688525	0.775804	0.611064	NA::riskgroup=Q2
192	0	0.680328	0.768323	0.60241	NA::riskgroup=Q2
203	0	0.672131	0.760813	0.593786	NA::riskgroup=Q2
208	0	0.663934	0.753274	0.58519	NA::riskgroup=Q2
219	0	0.655738	0.745707	0.576623	NA::riskgroup=Q2
238	0	0.647541	0.738113	0.568083	NA::riskgroup=Q2
250	0	0.639344	0.730492	0.55957	NA::riskgroup=Q2
261	0	0.631148	0.722843	0.551084	NA::riskgroup=Q2
282	0	0.622951	0.715169	0.542624	NA::riskgroup=Q2
342	0	0.614754	0.707469	0.53419	NA::riskgroup=Q2
371	0	0.606557	0.699743	0.525782	NA::riskgroup=Q2
376	0	0.598361	0.691992	0.517399	NA::riskgroup=Q2
389	0	0.590164	0.684215	0.509041	NA::riskgroup=Q2
424	0	0.581967	0.676414	0.500708	NA::riskgroup=Q2
459	0	0.57377	0.668589	0.492399	NA::riskgroup=Q2
472	0	0.565574	0.660739	0.484115	NA::riskgroup=Q2
473	0	0.557377	0.652865	0.475855	NA::riskgroup=Q2
477	0	0.54918	0.644967	0.467619	NA::riskgroup=Q2
481	0	0.540984	0.637045	0.459407	NA::riskgroup=Q2
491	0	0.532787	0.6291	0.451219	NA::riskgroup=Q2
506	0	0.52459	0.621131	0.443055	NA::riskgroup=Q2
508	0	0.516393	0.613138	0.434914	NA::riskgroup=Q2
509	0	0.508197	0.605122	0.426797	NA::riskgroup=Q2
538	0	0.5	0.597082	0.418703	NA::riskgroup=Q2
539	0	0.491803	0.589019	0.410633	NA::riskgroup=Q2
592	0	0.483607	0.580933	0.402586	NA::riskgroup=Q2
601	0	0.47541	0.572823	0.394563	NA::riskgroup=Q2
679	0	0.467213	0.564689	0.386563	NA::riskgroup=Q2
744	0	0.459016	0.556533	0.378587	NA::riskgroup=Q2
751	0	0.442623	0.540148	0.362706	NA::riskgroup=Q2
754	0	0.434426	0.53192	0.354802	NA::riskgroup=Q2
777	0	0.42623	0.523668	0.346921	NA::riskgroup=Q2
826	1	0.42623	0.523668	0.346921	NA::riskgroup=Q2
831	1	0.42623	0.523668	0.346921	NA::riskgroup=Q2
844	1	0.42623	0.523668	0.346921	NA::riskgroup=Q2
845	1	0.42623	0.523668	0.346921	NA::riskgroup=Q2
848	1	0.42623	0.523668	0.346921	NA::riskgroup=Q2
884	0	0.417161	0.51472	0.338093	NA::riskgroup=Q2
902	1	0.417161	0.51472	0.338093	NA::riskgroup=Q2
906	1	0.417161	0.51472	0.338093	NA::riskgroup=Q2
928	1	0.417161	0.51472	0.338093	NA::riskgroup=Q2
929	0	0.407459	0.505271	0.328583	NA::riskgroup=Q2
932	1	0.407459	0.505271	0.328583	NA::riskgroup=Q2
937	0	0.397521	0.495604	0.31885	NA::riskgroup=Q2
945	0	0.387583	0.485886	0.309169	NA::riskgroup=Q2
968	0	0.377645	0.476116	0.29954	NA::riskgroup=Q2
981	1	0.377645	0.476116	0.29954	NA::riskgroup=Q2
989	0	0.367439	0.466102	0.28966	NA::riskgroup=Q2
990	1	0.367439	0.466102	0.28966	NA::riskgroup=Q2
1011	1	0.367439	0.466102	0.28966	NA::riskgroup=Q2
1017	0	0.356632	0.455613	0.279154	NA::riskgroup=Q2
1076	1	0.356632	0.455613	0.279154	NA::riskgroup=Q2
1104	1	0.356632	0.455613	0.279154	NA::riskgroup=Q2
1110	1	0.356632	0.455613	0.279154	NA::riskgroup=Q2
1116	1	0.356632	0.455613	0.279154	NA::riskgroup=Q2
1125	1	0.356632	0.455613	0.279154	NA::riskgroup=Q2
1137	1	0.356632	0.455613	0.279154	NA::riskgroup=Q2
1156	0	0.343423	0.443558	0.265894	NA::riskgroup=Q2
1208	1	0.343423	0.443558	0.265894	NA::riskgroup=Q2
1223	1	0.343423	0.443558	0.265894	NA::riskgroup=Q2
1225	0	0.329114	0.430749	0.251459	NA::riskgroup=Q2
1239	1	0.329114	0.430749	0.251459	NA::riskgroup=Q2
1248	1	0.329114	0.430749	0.251459	NA::riskgroup=Q2
1347	1	0.329114	0.430749	0.251459	NA::riskgroup=Q2
1361	1	0.329114	0.430749	0.251459	NA::riskgroup=Q2
1407	1	0.329114	0.430749	0.251459	NA::riskgroup=Q2
1495	1	0.329114	0.430749	0.251459	NA::riskgroup=Q2
1497	1	0.329114	0.430749	0.251459	NA::riskgroup=Q2
1517	1	0.329114	0.430749	0.251459	NA::riskgroup=Q2
1546	1	0.329114	0.430749	0.251459	NA::riskgroup=Q2
1575	1	0.329114	0.430749	0.251459	NA::riskgroup=Q2
1588	1	0.329114	0.430749	0.251459	NA::riskgroup=Q2
1651	1	0.329114	0.430749	0.251459	NA::riskgroup=Q2
1765	1	0.329114	0.430749	0.251459	NA::riskgroup=Q2
1766	1	0.329114	0.430749	0.251459	NA::riskgroup=Q2
1769	1	0.329114	0.430749	0.251459	NA::riskgroup=Q2
1805	1	0.329114	0.430749	0.251459	NA::riskgroup=Q2
1806	1	0.329114	0.430749	0.251459	NA::riskgroup=Q2
1808	1	0.329114	0.430749	0.251459	NA::riskgroup=Q2
1820	1	0.329114	0.430749	0.251459	NA::riskgroup=Q2
1845	1	0.329114	0.430749	0.251459	NA::riskgroup=Q2
1865	1	0.329114	0.430749	0.251459	NA::riskgroup=Q2
1872	1	0.329114	0.430749	0.251459	NA::riskgroup=Q2
1886	1	0.329114	0.430749	0.251459	NA::riskgroup=Q2
